# Supplementary material for: (E)-4-Meth­oxy-2-(p-tolyl­imino­meth­yl)phenol
Source: Acta Crystallogr Sect E Struct Rep Online. 2010 Jan 30;66(Pt 2):o469. doi: 10.1107/S1600536810003028 (PMC2979976; doi:10.1107/S1600536810003028)
Supplement: Supplementary file 2 [file e-66-0o469-Isup2.hkl]

#
# h,k,l, Fc-squared, Fo-squared, sigma(Fo-squared) and status flag
#
data_I
_shelx_title ' TEST STRUCTURE D:\DATA\CIGDEM2_DENE\CIGDEM2'
_shelx_refln_list_code          4
_shelx_F_calc_maximum      147.60
_exptl_crystal_F_000       512.00
_reflns_d_resolution_high  0.7889
 
loop_
 _symmetry_equiv_pos_as_xyz
 'x, y, z'
 '-x, y+1/2, -z+1/2'
 '-x, -y, -z'
 'x, -y-1/2, z-1/2'
 
_cell_length_a    21.1680
_cell_length_b     4.7844
_cell_length_c    12.2759
_cell_angle_alpha  90.000
_cell_angle_beta   92.859
_cell_angle_gamma  90.000
 
_shelx_F_squared_multiplier     1.000
 
loop_
 _refln_index_h
 _refln_index_k
 _refln_index_l
 _refln_F_squared_calc
 _refln_F_squared_meas
 _refln_F_squared_sigma
 _refln_observed_status
   2   0   0     4152.57     4372.17     86.02 o
   3   0   0       67.17       70.77      1.34 o
   4   0   0     1875.60     1922.33     20.30 o
   5   0   0      434.62      435.79      5.93 o
   6   0   0      300.81      271.11      3.46 o
   7   0   0       23.66       27.53      0.68 o
   8   0   0       93.81       93.10      0.90 o
   9   0   0      285.30      290.67      3.73 o
  10   0   0        3.94        0.91      0.53 o
  11   0   0        1.58        0.34      0.47 o
  12   0   0       83.15       89.88      2.12 o
  13   0   0       55.20       43.89      1.29 o
  14   0   0       58.57       54.38      1.53 o
  15   0   0        0.12        0.66      0.53 o
  16   0   0       14.01       11.87      0.57 o
  17   0   0        3.11        3.41      0.55 o
  18   0   0      113.75      107.48      4.45 o
  19   0   0       74.51       80.27      2.26 o
  20   0   0       23.89       20.53      1.16 o
  21   0   0        1.52        2.00      0.55 o
  22   0   0        0.03       -0.74      0.75 o
  23   0   0      999.04     1012.12     67.59 o
  24   0   0       21.49       23.63      2.07 o
  25   0   0      187.68      169.61     14.75 o
  26   0   0        6.83        6.07      0.67 o
   1   1   0      118.93      128.15      1.10 o
   2   1   0      144.17      120.13      1.99 o
   3   1   0     3636.55     3351.97     27.71 o
   4   1   0    21784.80    18152.28     45.96 o
   5   1   0     2283.80     2253.70     23.36 o
   6   1   0     1976.35     2038.01      9.80 o
   7   1   0       33.01       32.76      0.56 o
   8   1   0      110.40      128.11      1.10 o
   9   1   0       41.03       37.41      0.49 o
  10   1   0        3.15        4.36      0.39 o
  11   1   0        6.06        3.31      0.41 o
  12   1   0       69.06       64.76      0.61 o
  13   1   0        5.76        6.79      0.37 o
  14   1   0       48.29       49.73      0.63 o
  15   1   0        6.40        9.14      0.40 o
  16   1   0       64.85       62.60      0.98 o
  17   1   0        2.51        3.72      0.42 o
  18   1   0       53.17       55.02      1.05 o
  19   1   0      547.94      549.17     15.09 o
  20   1   0        9.92       11.44      0.73 o
  21   1   0       34.65       35.87      1.06 o
  22   1   0       34.05       32.21      1.05 o
  23   1   0        0.11        1.00      0.48 o
  24   1   0        5.15        6.03      0.48 o
  25   1   0        1.47        2.65      0.47 o
  26   1   0        1.60        2.27      0.52 o
   0   2   0      289.94      288.90      1.63 o
   1   2   0      158.71      154.81      1.28 o
   2   2   0       28.17       39.93      0.54 o
   3   2   0        1.88        1.39      0.45 o
   4   2   0       80.39       70.44      0.65 o
   5   2   0       67.85       54.60      0.62 o
   6   2   0       78.96       60.77      0.59 o
   7   2   0     1534.32     1547.69     14.32 o
   8   2   0      824.47      797.44      9.56 o
   9   2   0      862.75      839.78      9.04 o
  10   2   0      453.05      452.38      4.86 o
  11   2   0       42.72       44.84      0.57 o
  12   2   0      107.70      123.02      1.29 o
  13   2   0        1.86        1.99      0.43 o
  14   2   0       47.91       40.53      0.43 o
  15   2   0      193.30      193.60      3.03 o
  16   2   0      120.00      122.08      1.54 o
  17   2   0       10.66       10.72      0.41 o
  18   2   0       11.42       10.32      0.45 o
  19   2   0       16.49       14.36      0.49 o
  20   2   0       11.75       11.15      0.52 o
  21   2   0        0.48        0.33      0.43 o
  22   2   0        0.06        0.21      0.47 o
  23   2   0        0.46        0.62      0.43 o
  24   2   0        0.01        0.89      0.54 o
  25   2   0        4.28        4.92      0.54 o
   1   3   0        0.06        0.02      0.46 o
   2   3   0      154.32      161.24      1.03 o
   3   3   0      348.37      342.92      1.95 o
   4   3   0       18.47       18.67      0.54 o
   5   3   0        0.52        0.73      0.43 o
   6   3   0        0.03        0.97      0.48 o
   7   3   0        1.75        1.82      0.46 o
   8   3   0       27.40       27.13      0.56 o
   9   3   0       42.07       41.21      0.60 o
  10   3   0       22.59       24.76      0.53 o
  11   3   0      361.81      360.07      4.69 o
  12   3   0      280.33      281.92      3.30 o
  13   3   0      106.20      107.21      1.86 o
  14   3   0       23.34       21.09      0.46 o
  15   3   0        0.34        1.04      0.44 o
  16   3   0       18.00       20.44      0.55 o
  17   3   0        7.14        8.42      0.57 o
  18   3   0        1.87        1.80      0.46 o
  19   3   0       15.99       15.30      0.64 o
  20   3   0       12.39       14.88      0.66 o
  21   3   0       11.51       12.42      0.70 o
  22   3   0        1.72        1.89      0.52 o
  23   3   0        2.60        5.24      0.59 o
   0   4   0      160.39      166.44      2.93 o
   1   4   0       32.10       27.77      0.56 o
   2   4   0       77.54       73.18      0.66 o
   3   4   0        4.86        3.12      0.50 o
   4   4   0       31.57       29.65      0.52 o
   5   4   0       10.35        9.26      0.44 o
   6   4   0        0.46        0.39      0.44 o
   7   4   0       42.90       45.05      0.53 o
   8   4   0       34.17       34.89      0.54 o
   9   4   0        8.08        6.41      0.44 o
  10   4   0        0.20        0.54      0.47 o
  11   4   0        8.41        8.00      0.45 o
  12   4   0       29.07       31.05      0.67 o
  13   4   0       22.52       23.64      0.52 o
  14   4   0       32.13       29.07      0.70 o
  15   4   0        3.93        4.21      0.50 o
  16   4   0       11.44       12.58      0.54 o
  17   4   0       32.50       28.79      0.81 o
  18   4   0        0.80        0.22      0.55 o
  19   4   0       12.14       18.60      1.10 o
  20   4   0        0.64        0.73      0.68 o
   1   5   0        1.04        1.63      0.56 o
   2   5   0        0.07        0.39      0.50 o
   3   5   0        0.02        0.35      0.55 o
   4   5   0        0.22        0.87      0.47 o
   5   5   0       18.02       18.49      0.52 o
   6   5   0       43.71       42.53      0.74 o
   7   5   0       47.76       45.70      1.11 o
   8   5   0       15.86       14.16      0.52 o
   9   5   0       40.44       38.76      1.12 o
  10   5   0        6.49        6.42      0.54 o
  11   5   0        0.00        0.32      0.52 o
  12   5   0        2.90        3.73      0.50 o
  13   5   0        0.25        0.91      0.58 o
  14   5   0       10.76       11.14      0.54 o
  15   5   0       21.34       25.28      1.12 o
   0   6   0       24.34       26.93      0.93 o
   1   6   0        1.32        1.93      0.60 o
   2   6   0       14.71       13.36      0.87 o
   3   6   0        2.11        2.28      0.63 o
 -26   1   1        8.40        7.52      0.56 o
 -25   1   1        0.25        0.86      0.48 o
 -24   1   1        5.69        5.58      0.43 o
 -23   1   1       40.02       38.43      1.59 o
 -22   1   1        0.90        1.73      0.47 o
 -21   1   1       11.92       11.24      0.45 o
 -20   1   1        2.58        3.25      0.49 o
 -19   1   1       84.44       92.38      1.93 o
 -18   1   1        1.53        1.83      0.41 o
 -17   1   1        0.50        0.19      0.43 o
 -16   1   1       78.44       78.18      1.03 o
 -15   1   1        0.35        0.01      0.42 o
 -14   1   1       15.43       18.02      0.41 o
 -13   1   1        7.25        9.45      0.37 o
 -12   1   1      141.38      152.20      1.85 o
 -11   1   1       43.65       47.49      0.55 o
 -10   1   1      199.23      215.64      2.64 o
  -9   1   1      310.64      345.59      2.64 o
  -8   1   1        0.10        0.49      0.42 o
  -7   1   1      229.83      237.62      1.17 o
  -6   1   1       78.12       61.07      0.77 o
  -5   1   1     4144.69     3749.33     17.31 o
  -4   1   1    14988.92    12567.80     89.26 o
  -3   1   1     2331.38     2185.84     18.75 o
  -2   1   1      866.76      836.62      8.12 o
  -1   1   1      259.44      235.36      1.51 o
   0   1   1     2663.20     2626.75     29.06 o
   1   1   1      219.67      242.69      2.19 o
   2   1   1      136.05      132.39      1.10 o
   3   1   1      294.34      277.59      2.00 o
   4   1   1     8985.59     8026.37     71.15 o
   5   1   1      183.87      173.55      1.67 o
   6   1   1     1050.45     1043.25      7.11 o
   7   1   1      296.02      307.71      2.61 o
   8   1   1       53.59       57.70      0.58 o
   9   1   1      190.85      191.50      1.97 o
  10   1   1       93.14       76.93      0.56 o
  11   1   1      189.78      198.59      2.20 o
  12   1   1        7.02        6.12      0.40 o
  13   1   1       52.15       56.32      0.93 o
  14   1   1        0.06        0.85      0.36 o
  15   1   1        0.01        0.51      0.35 o
  16   1   1       11.19       10.59      0.40 o
  17   1   1        5.65        5.75      0.40 o
  18   1   1       63.01       64.81      1.82 o
  19   1   1      518.23      535.56     11.98 o
  20   1   1      111.50      115.00      2.72 o
  21   1   1       77.28       76.39      2.18 o
  22   1   1        1.41        1.23      0.43 o
  23   1   1       26.28       24.01      0.93 o
  24   1   1        4.48        4.55      0.51 o
  25   1   1        9.75        8.97      0.54 o
  26   1   1        1.36        2.19      0.54 o
 -25   2   1        1.33        1.59      0.57 o
 -24   2   1        1.92        1.84      0.59 o
 -23   2   1        3.26        1.77      0.56 o
 -22   2   1        0.82        1.06      0.54 o
 -21   2   1        7.87        8.41      0.48 o
 -20   2   1       21.62       21.79      0.66 o
 -19   2   1       13.38       12.95      0.47 o
 -18   2   1        8.04        7.94      0.51 o
 -17   2   1        1.24        0.74      0.43 o
 -16   2   1        1.76        2.13      0.44 o
 -15   2   1       50.04       56.01      1.01 o
 -14   2   1        0.00        0.69      0.43 o
 -13   2   1        0.86        0.27      0.44 o
 -12   2   1       67.29       71.24      1.19 o
 -11   2   1        0.85        2.79      0.45 o
 -10   2   1       44.55       46.11      0.61 o
  -9   2   1     1981.23     1950.40     21.21 o
  -8   2   1     3254.68     3145.89     25.08 o
  -7   2   1      840.20      787.79      4.71 o
  -6   2   1      362.48      405.36      2.62 o
  -5   2   1     1985.25     2010.72     16.11 o
  -4   2   1     1597.65     1658.40      8.13 o
  -3   2   1       12.33       16.32      0.51 o
  -2   2   1      100.91       98.43      0.73 o
  -1   2   1        9.06       15.25      3.59 o
   0   2   1       27.88       26.84      0.55 o
   1   2   1      221.32      188.81      1.04 o
   2   2   1       89.36       93.24      0.67 o
   3   2   1      170.86      173.71      1.32 o
   4   2   1      144.33      159.44      1.36 o
   5   2   1      418.64      437.61      5.80 o
   6   2   1      101.11       93.19      0.68 o
   7   2   1       25.31       16.35      0.52 o
   8   2   1      711.15      725.31      6.16 o
   9   2   1      132.24      151.95      1.57 o
  10   2   1       41.40       54.09      0.49 o
  11   2   1       24.75       27.96      0.70 o
  12   2   1        8.31        8.91      0.44 o
  13   2   1        2.90        3.17      0.36 o
  14   2   1      528.35      509.80      7.59 o
  15   2   1     1057.74     1050.33     18.63 o
  16   2   1      350.32      348.45      5.14 o
  17   2   1        0.35        0.51      0.47 o
  18   2   1        6.93        8.48      0.43 o
  19   2   1       91.62       88.20      2.67 o
  20   2   1       13.34       12.86      0.52 o
  21   2   1        0.93        0.62      0.44 o
  22   2   1        0.73        0.40      0.43 o
  23   2   1        1.77        1.93      0.51 o
  24   2   1        0.35        1.13      0.53 o
  25   2   1        5.61        5.33      0.49 o
 -23   3   1       39.83       43.92      2.86 o
 -22   3   1        2.89        2.98      0.69 o
 -21   3   1        1.89        1.73      0.61 o
 -20   3   1        0.34        1.32      0.60 o
 -19   3   1        0.07       -0.04      0.47 o
 -18   3   1        0.00        0.39      0.48 o
 -17   3   1       10.29        9.31      0.50 o
 -16   3   1       38.93       32.94      0.97 o
 -15   3   1        0.71        1.41      0.53 o
 -14   3   1        0.39       -0.39      0.48 o
 -13   3   1      332.50      323.17      4.03 o
 -12   3   1       49.37       44.94      1.12 o
 -11   3   1      171.51      155.17      2.40 o
 -10   3   1        9.53        8.74      0.49 o
  -9   3   1      150.93      143.02      1.49 o
  -8   3   1       85.21       88.23      1.61 o
  -7   3   1        3.54        4.71      0.44 o
  -6   3   1       14.88       10.95      0.45 o
  -5   3   1        1.74        2.14      0.44 o
  -4   3   1      298.12      290.56      2.84 o
  -3   3   1       15.29       11.03      0.49 o
  -2   3   1      181.84      177.98      2.26 o
  -1   3   1      109.11      119.16      0.94 o
   0   3   1      649.88      681.57      4.39 o
   1   3   1      161.46      161.04      0.76 o
   2   3   1       47.68       49.93      0.60 o
   3   3   1        3.86        5.38      0.41 o
   4   3   1       41.02       46.05      0.49 o
   5   3   1        0.97        1.12      0.48 o
   6   3   1       26.88       24.14      0.57 o
   7   3   1       53.50       53.24      0.54 o
   8   3   1        3.45        4.15      0.48 o
   9   3   1       36.52       35.36      0.56 o
  10   3   1      519.54      516.94      7.31 o
  11   3   1       49.78       50.91      0.67 o
  12   3   1      194.09      188.45      2.44 o
  13   3   1      102.13       99.40      1.67 o
  14   3   1       50.41       45.86      0.87 o
  15   3   1       51.23       54.37      1.05 o
  16   3   1       29.01       30.01      0.90 o
  17   3   1        0.00       -0.28      0.44 o
  18   3   1        0.04        0.44      0.52 o
  19   3   1       25.84       24.54      0.66 o
  20   3   1        0.00        0.92      0.57 o
  21   3   1        0.48        1.06      0.53 o
  22   3   1        1.21        1.62      0.58 o
  23   3   1       28.40       22.86      1.06 o
 -20   4   1        0.14        1.49      0.68 o
 -19   4   1       73.54       80.24      3.65 o
 -18   4   1        0.12        0.42      0.63 o
 -17   4   1      128.72      112.69      3.66 o
 -16   4   1        3.11        4.67      0.59 o
 -15   4   1       17.59       13.69      0.59 o
 -14   4   1       10.82       11.62      0.56 o
 -13   4   1        2.05        1.67      0.48 o
 -12   4   1        5.18        3.11      0.54 o
 -11   4   1       31.36       33.83      0.53 o
 -10   4   1       37.41       33.14      0.49 o
  -9   4   1       39.76       37.91      0.63 o
  -8   4   1        3.15        3.29      0.43 o
  -7   4   1        7.20        6.99      0.43 o
  -6   4   1        9.82        8.51      0.48 o
  -5   4   1        6.79        6.47      0.44 o
  -4   4   1       19.58       19.82      0.53 o
  -3   4   1       68.73       67.39      0.79 o
  -2   4   1       19.45       19.95      0.49 o
  -1   4   1       22.62       20.91      0.51 o
   0   4   1       42.50       42.43      0.55 o
   1   4   1        1.71        2.28      0.52 o
   2   4   1       62.49       65.51      0.62 o
   3   4   1        0.64        1.35      0.46 o
   4   4   1      287.00      287.14      2.69 o
   5   4   1        5.93        6.07      0.43 o
   6   4   1      280.31      292.87      3.78 o
   7   4   1        0.24        0.73      0.49 o
   8   4   1       82.47       79.81      1.67 o
   9   4   1       62.28       61.88      0.54 o
  10   4   1        9.75        8.84      0.54 o
  11   4   1        7.67        8.44      0.48 o
  12   4   1        0.00       -0.10      0.46 o
  13   4   1       14.15       14.78      0.52 o
  14   4   1        1.82        2.13      0.52 o
  15   4   1       11.28       10.63      0.49 o
  16   4   1        0.83        1.22      0.50 o
  17   4   1        3.71        2.67      0.49 o
  18   4   1        0.00       -0.07      0.53 o
  19   4   1       23.30       22.84      0.61 o
 -15   5   1       13.93       16.48      0.75 o
 -14   5   1        2.73        4.22      0.58 o
 -13   5   1        3.89        4.78      0.52 o
 -12   5   1        0.08        0.47      0.55 o
 -11   5   1        0.96        1.12      0.57 o
 -10   5   1        0.00        0.55      0.48 o
  -9   5   1        0.55        0.58      0.52 o
  -8   5   1        2.60        2.26      0.47 o
  -7   5   1        1.66        0.78      0.47 o
  -6   5   1       11.84       12.75      0.54 o
  -5   5   1       47.04       49.94      0.64 o
  -4   5   1       39.68       38.64      0.93 o
  -3   5   1        0.00        0.17      0.48 o
  -2   5   1        0.59        0.54      0.51 o
  -1   5   1        0.27        0.62      0.57 o
   0   5   1       10.46       11.34      0.60 o
   1   5   1        6.57        7.28      0.49 o
   2   5   1       24.90       26.44      0.57 o
   3   5   1        0.49        1.29      0.56 o
   4   5   1       47.24       49.44      0.74 o
   5   5   1       43.94       45.75      0.86 o
   6   5   1        9.91        9.29      0.53 o
   7   5   1        0.93        1.36      0.51 o
   8   5   1       38.18       35.33      0.80 o
   9   5   1        1.39        1.65      0.52 o
  10   5   1        0.40        0.34      0.45 o
  11   5   1        0.17        0.75      0.51 o
  12   5   1        1.61        2.16      0.52 o
  13   5   1        2.16        1.80      0.50 o
  14   5   1        0.20        0.54      0.51 o
  -3   6   1        0.11       -0.13      1.19 o
  -2   6   1        7.00        6.55      0.58 o
  -1   6   1        0.35        0.56      0.55 o
   0   6   1       10.48       10.83      0.67 o
   1   6   1       18.49       17.01      0.61 o
   2   6   1        1.18        1.54      0.64 o
   3   6   1        6.80        4.67      1.00 o
 -26   0   2        0.08        1.04      0.71 o
 -25   0   2       10.10        9.79      0.74 o
 -24   0   2       70.75       72.78      4.48 o
 -23   0   2       17.24       18.72      1.41 o
 -22   0   2       19.53       20.58      1.60 o
 -21   0   2      121.88      128.08      6.01 o
 -20   0   2       35.70       33.66      0.83 o
 -19   0   2       21.63       21.78      1.01 o
 -18   0   2        0.10        0.55      0.52 o
 -17   0   2        9.31       13.50      0.77 o
 -16   0   2      118.42      121.91      2.49 o
 -15   0   2       53.21       64.19      2.92 o
 -14   0   2        0.36        7.11      4.43 o
 -13   0   2     3109.75     2955.11     46.16 o
 -12   0   2      113.88      119.36      3.16 o
 -11   0   2        2.92        3.08      0.50 o
 -10   0   2      740.40      721.66     11.43 o
  -9   0   2      241.60      244.93      2.36 o
  -8   0   2        0.18        0.70      0.57 o
  -7   0   2       41.11       40.37      0.85 o
  -6   0   2       17.79       23.08      0.71 o
  -5   0   2      190.61      194.92      2.91 o
  -4   0   2     3712.87     3490.69    154.18 o
  -3   0   2     9682.99     8614.80     82.59 o
  -2   0   2      620.85      620.95      9.26 o
  -1   0   2     4315.97     4143.78     35.04 o
   0   0   2     9027.82     8252.63    267.58 o
   1   0   2     4752.72     4583.20     43.35 o
   2   0   2     7435.13     6879.02     95.67 o
   3   0   2     3184.47     3270.41     15.74 o
   4   0   2      387.97      378.39      1.67 o
   5   0   2      990.46      954.48      3.62 o
   6   0   2      942.78      907.13      3.03 o
   7   0   2     2470.94     2520.33     12.81 o
   8   0   2       64.66       52.13      0.70 o
   9   0   2       95.67       94.74      0.84 o
  10   0   2     1164.44     1347.94     13.19 o
  11   0   2        0.21        0.07      0.46 o
  12   0   2       76.98      108.29      2.46 o
  13   0   2      136.02      129.33      2.22 o
  14   0   2       25.75       34.32      1.04 o
  15   0   2       19.70       23.45      0.96 o
  16   0   2       66.14       53.73      2.10 o
  17   0   2       26.12       27.83      1.10 o
  18   0   2        8.23        5.72      0.54 o
  19   0   2       59.55       66.04      2.19 o
  20   0   2      246.42      251.51     11.07 o
  21   0   2       16.38       15.33      0.66 o
  22   0   2        2.04        1.95      0.59 o
  23   0   2      346.05      333.06     15.69 o
  24   0   2      118.14      109.25      8.77 o
  25   0   2      114.80       97.88      9.38 o
  26   0   2        0.53        1.53      0.81 o
 -26   1   2        3.58        3.39      0.59 o
 -25   1   2       10.27        9.91      0.49 o
 -24   1   2       22.40       20.86      0.99 o
 -23   1   2        5.34        6.61      0.45 o
 -22   1   2        1.32        1.75      0.47 o
 -21   1   2        7.44        5.73      0.43 o
 -20   1   2       23.91       25.84      0.58 o
 -19   1   2        0.67        1.15      0.40 o
 -18   1   2        6.03        6.00      0.45 o
 -17   1   2      254.62      237.83      4.75 o
 -16   1   2        9.73        9.82      0.48 o
 -15   1   2       29.78       24.04      0.50 o
 -14   1   2       23.76       22.47      0.52 o
 -13   1   2       12.29       13.87      0.89 o
 -12   1   2      182.94      187.34      1.44 o
 -11   1   2        5.47        6.20      0.51 o
 -10   1   2       71.61       84.32      1.12 o
  -9   1   2     3557.67     3532.96     51.09 o
  -8   1   2      275.76      260.60      2.56 o
  -7   1   2     1937.41     1938.40     21.66 o
  -6   1   2     1295.09     1249.74      8.12 o
  -5   1   2     2630.32     2549.81     55.93 o
  -4   1   2     2659.48     2646.05     37.70 o
  -3   1   2     3267.13     3029.51     45.93 o
  -2   1   2     1955.45     1878.64     20.65 o
  -1   1   2     2895.47     2778.73     36.24 o
   0   1   2      943.83      929.18      4.65 o
   1   1   2     1499.34     1421.81     20.09 o
   2   1   2        1.43        3.03      0.45 o
   3   1   2      774.27      818.37      6.08 o
   4   1   2        6.66       12.66      0.44 o
   5   1   2       24.55       28.65      0.58 o
   6   1   2      485.27      531.11      3.98 o
   7   1   2       55.82       45.17      0.61 o
   8   1   2        8.48        8.28      0.39 o
   9   1   2       46.94       52.11      0.73 o
  10   1   2       20.01       15.75      0.40 o
  11   1   2      196.35      184.34      1.69 o
  12   1   2       19.92       22.32      0.42 o
  13   1   2       81.92       81.46      1.26 o
  14   1   2      186.96      197.09      3.14 o
  15   1   2       76.85       82.11      1.34 o
  16   1   2      436.48      459.97      8.58 o
  17   1   2        4.29        4.58      0.47 o
  18   1   2       52.56       51.45      1.77 o
  19   1   2      329.94      316.67      9.14 o
  20   1   2      280.97      273.73      7.68 o
  21   1   2       36.85       33.82      0.69 o
  22   1   2        2.49        3.41      0.44 o
  23   1   2        4.59        5.44      0.45 o
  24   1   2        9.61        9.60      0.50 o
  25   1   2        8.27        8.10      0.52 o
 -25   2   2        0.08       -0.02      0.61 o
 -24   2   2        0.47        1.25      0.55 o
 -23   2   2        2.93        3.95      0.53 o
 -22   2   2        0.48        0.05      0.65 o
 -21   2   2        4.29        4.30      0.54 o
 -20   2   2        1.36        1.39      0.57 o
 -19   2   2       42.08       42.68      1.16 o
 -18   2   2        9.70       11.54      0.53 o
 -17   2   2       79.33       78.18      2.61 o
 -16   2   2       22.93       22.67      0.71 o
 -15   2   2       44.80       39.67      1.65 o
 -14   2   2        0.07        1.04      0.51 o
 -13   2   2       54.47       49.62      0.70 o
 -12   2   2       18.71       19.32      0.63 o
 -11   2   2       45.92       52.47      0.76 o
 -10   2   2      112.17      105.11      1.72 o
  -9   2   2     1669.62     1724.81     26.92 o
  -8   2   2       10.85       14.01      0.51 o
  -7   2   2     1267.31     1188.71     13.72 o
  -6   2   2     1234.88     1200.01     12.08 o
  -5   2   2      911.98     1084.08      7.94 o
  -4   2   2      586.50      627.04      2.56 o
  -3   2   2      708.70      680.09      4.19 o
  -2   2   2       22.40       25.96      0.51 o
  -1   2   2       62.23       59.76      0.59 o
   0   2   2        1.95        2.38      0.48 o
   1   2   2       71.67       66.88      0.59 o
   2   2   2        2.30        1.33      0.43 o
   3   2   2      467.17      456.41      4.80 o
   4   2   2        1.89        0.67      0.45 o
   5   2   2        9.32        5.35      0.40 o
   6   2   2      207.87      193.43      1.53 o
   7   2   2       16.65       19.26      0.44 o
   8   2   2        5.70       13.43      0.43 o
   9   2   2      140.46      136.27      1.70 o
  10   2   2        3.96        3.99      0.43 o
  11   2   2        6.56        8.65      0.37 o
  12   2   2      239.09      243.77      2.89 o
  13   2   2       22.83       23.73      0.44 o
  14   2   2      262.10      256.00      2.67 o
  15   2   2       89.72       85.42      1.76 o
  16   2   2      648.04      654.49     11.25 o
  17   2   2       17.03       16.41      0.48 o
  18   2   2       28.49       27.12      0.85 o
  19   2   2       31.29       29.89      0.80 o
  20   2   2       13.22       13.53      0.73 o
  21   2   2        2.61        3.10      0.43 o
  22   2   2        2.62        3.55      0.47 o
  23   2   2        1.37        1.37      0.48 o
  24   2   2        0.00        0.89      0.49 o
 -23   3   2        5.49        8.12      0.74 o
 -22   3   2        0.46        0.55      0.63 o
 -21   3   2        1.26        2.37      0.61 o
 -20   3   2        1.74        1.86      0.55 o
 -19   3   2        0.01        0.17      0.53 o
 -18   3   2        1.64        1.99      0.57 o
 -17   3   2        2.90        4.24      0.52 o
 -16   3   2        0.73        1.23      0.55 o
 -15   3   2       86.33       80.77      1.32 o
 -14   3   2        3.86        3.83      0.51 o
 -13   3   2     1445.02     1405.22     21.57 o
 -12   3   2        9.21       10.07      0.53 o
 -11   3   2      132.08      129.02      1.53 o
 -10   3   2        2.61        3.22      0.53 o
  -9   3   2       64.91       56.74      0.67 o
  -8   3   2       48.94       47.09      0.65 o
  -7   3   2        8.22        7.60      0.39 o
  -6   3   2       28.32       26.05      0.55 o
  -5   3   2       22.92       24.93      0.52 o
  -4   3   2       45.78       46.48      0.60 o
  -3   3   2       79.79       71.10      0.64 o
  -2   3   2      255.93      285.03      1.39 o
  -1   3   2      247.27      260.99      2.68 o
   0   3   2      634.80      636.00      3.31 o
   1   3   2       17.79       18.22      0.46 o
   2   3   2       23.00       20.17      0.50 o
   3   3   2       22.47       20.03      0.46 o
   4   3   2        3.85        4.27      0.40 o
   5   3   2        7.81        8.92      0.42 o
   6   3   2       27.93       27.67      0.51 o
   7   3   2       45.50       53.05      0.75 o
   8   3   2        0.76        0.66      0.45 o
   9   3   2        0.44        0.49      0.44 o
  10   3   2     1505.29     1512.78     11.11 o
  11   3   2       50.69       49.33      1.01 o
  12   3   2      865.68      890.70     12.42 o
  13   3   2       27.41       27.94      0.46 o
  14   3   2        9.69       11.35      0.55 o
  15   3   2        0.28        0.60      0.47 o
  16   3   2        0.84        1.63      0.45 o
  17   3   2        3.59        4.51      0.49 o
  18   3   2       13.19       12.90      0.54 o
  19   3   2        2.53        2.35      0.47 o
  20   3   2        2.43        2.91      0.48 o
  21   3   2        3.68        2.76      0.52 o
  22   3   2        9.33        8.51      0.64 o
 -19   4   2        2.07        3.81      0.66 o
 -18   4   2       22.62       18.22      0.65 o
 -17   4   2       63.62       49.65      2.27 o
 -16   4   2       15.14       15.43      0.81 o
 -15   4   2       32.76       25.86      0.70 o
 -14   4   2        0.00        0.82      0.53 o
 -13   4   2       53.30       47.72      1.14 o
 -12   4   2        3.51        4.97      0.44 o
 -11   4   2       56.61       49.23      0.61 o
 -10   4   2       34.51       31.88      0.52 o
  -9   4   2      191.28      182.97      2.01 o
  -8   4   2       13.05       10.99      0.49 o
  -7   4   2        6.63        6.55      0.47 o
  -6   4   2        0.01        1.02      0.48 o
  -5   4   2        5.93        6.75      0.47 o
  -4   4   2        1.30        2.09      0.54 o
  -3   4   2       18.04       20.26      0.58 o
  -2   4   2        4.51        4.40      0.49 o
  -1   4   2        7.08        9.23      0.51 o
   0   4   2       12.65       15.35      0.57 o
   1   4   2       51.70       53.35      0.55 o
   2   4   2        5.26        7.16      0.41 o
   3   4   2       18.61       17.64      0.51 o
   4   4   2      158.93      161.26      2.22 o
   5   4   2       29.61       30.67      0.54 o
   6   4   2      281.11      282.24      2.82 o
   7   4   2       22.21       23.72      0.54 o
   8   4   2      240.57      258.77      2.54 o
   9   4   2       56.12       57.14      1.01 o
  10   4   2       60.56       59.06      0.73 o
  11   4   2       13.80       13.81      0.47 o
  12   4   2       27.91       28.49      0.55 o
  13   4   2       16.94       16.10      0.52 o
  14   4   2       21.49       22.60      0.52 o
  15   4   2       28.14       27.03      0.65 o
  16   4   2        4.85        6.07      0.55 o
  17   4   2        0.18        0.55      0.47 o
  18   4   2        7.70        7.03      0.51 o
  19   4   2        0.32        1.60      0.59 o
 -14   5   2        2.24        2.06      0.59 o
 -13   5   2        2.17        2.67      0.53 o
 -12   5   2        0.27        1.02      0.49 o
 -11   5   2        3.95        2.31      0.52 o
 -10   5   2        0.15        0.10      0.47 o
  -9   5   2        0.20        0.60      0.52 o
  -8   5   2        0.91        1.26      0.51 o
  -7   5   2       52.03       47.61      1.32 o
  -6   5   2       61.13       57.39      1.51 o
  -5   5   2       45.07       43.49      1.03 o
  -4   5   2       28.60       26.39      0.62 o
  -3   5   2        9.29        9.29      0.58 o
  -2   5   2        4.67        4.77      0.53 o
  -1   5   2        4.73        5.15      0.52 o
   0   5   2        0.46        0.84      0.52 o
   1   5   2       50.74       52.57      0.89 o
   2   5   2       99.98      109.46      0.96 o
   3   5   2       68.31       70.06      1.31 o
   4   5   2       18.66       20.39      0.77 o
   5   5   2        1.52        1.64      0.49 o
   6   5   2       22.12       21.41      0.53 o
   7   5   2        7.89        7.82      0.48 o
   8   5   2       14.82       14.81      0.50 o
   9   5   2        0.55        0.95      0.47 o
  10   5   2        6.17        6.19      0.54 o
  11   5   2        0.00        0.25      0.48 o
  12   5   2        2.38        3.00      0.52 o
  13   5   2        1.01        1.21      0.53 o
  14   5   2        1.37        1.37      0.54 o
  -1   6   2       48.79       42.02      5.00 o
   0   6   2       11.69        8.80      1.04 o
   1   6   2        3.57        3.32      1.01 o
 -26   1   3        6.49        7.17      0.68 o
 -25   1   3       13.33       14.73      0.80 o
 -24   1   3        4.97        5.05      0.57 o
 -23   1   3        4.00        3.46      0.48 o
 -22   1   3       28.32       27.99      0.91 o
 -21   1   3       14.06       16.30      0.54 o
 -20   1   3        3.94        4.79      0.45 o
 -19   1   3       57.05       59.41      1.99 o
 -18   1   3       86.64       83.68      1.65 o
 -17   1   3      138.58      130.59      2.55 o
 -16   1   3       17.04       17.76      0.55 o
 -15   1   3        2.92        2.14      0.40 o
 -14   1   3       12.42       13.59      0.50 o
 -13   1   3      161.57      155.45      2.28 o
 -12   1   3       10.00       13.91      0.47 o
 -11   1   3       17.55       16.62      0.46 o
 -10   1   3       39.61       49.14      1.23 o
  -9   1   3     2352.74     2579.51     29.77 o
  -8   1   3       46.23       41.12      4.02 o
  -7   1   3       58.91       60.78      0.99 o
  -6   1   3        0.76        1.36      0.61 o
  -5   1   3     1038.09     1050.45      7.27 o
  -4   1   3      367.78      326.36      4.00 o
  -3   1   3      724.53      798.83      5.04 o
  -2   1   3     1200.27     1206.46      8.14 o
  -1   1   3      439.87      399.09      2.39 o
   0   1   3       18.33       12.29      0.52 o
   1   1   3     1053.11      989.31      6.91 o
   2   1   3     1994.09     1921.17     21.32 o
   3   1   3       53.64       53.97      0.60 o
   4   1   3      108.18       91.78      0.75 o
   5   1   3      393.37      435.79      2.79 o
   6   1   3      849.25      874.51      4.92 o
   7   1   3      294.81      355.02      3.03 o
   8   1   3       19.11       27.10      0.41 o
   9   1   3       14.77       14.03      0.40 o
  10   1   3      255.19      324.27      1.61 o
  11   1   3        0.98        1.58      0.35 o
  12   1   3       88.06       88.46      0.92 o
  13   1   3        1.18        1.31      0.39 o
  14   1   3      402.70      405.39      6.04 o
  15   1   3        0.72        1.31      0.43 o
  16   1   3        7.37        6.41      0.39 o
  17   1   3        2.39        2.63      0.40 o
  18   1   3       43.70       48.56      0.97 o
  19   1   3        3.64        3.53      0.38 o
  20   1   3       93.64       92.92      2.76 o
  21   1   3       16.91       16.13      0.66 o
  22   1   3       11.20       11.05      0.60 o
  23   1   3        0.16        0.51      0.42 o
  24   1   3        1.32        2.64      0.50 o
  25   1   3       12.80       14.73      0.63 o
 -24   2   3        0.11        0.28      0.65 o
 -23   2   3        0.04       -0.02      0.68 o
 -22   2   3       23.55       22.72      0.80 o
 -21   2   3       39.46       37.77      1.32 o
 -20   2   3       38.64       34.33      1.51 o
 -19   2   3       20.79       17.11      0.52 o
 -18   2   3       58.92       53.57      1.49 o
 -17   2   3       56.35       57.39      1.42 o
 -16   2   3        3.41        3.79      0.50 o
 -15   2   3       18.46       16.45      0.77 o
 -14   2   3        0.24        0.04      0.52 o
 -13   2   3        8.53        7.35      0.52 o
 -12   2   3       36.31       29.92      0.55 o
 -11   2   3       70.49       68.89      0.96 o
 -10   2   3       10.04       11.55      0.79 o
  -9   2   3      976.07     1018.99     11.91 o
  -8   2   3      181.90      166.88      1.48 o
  -7   2   3      980.28      983.77      8.95 o
  -6   2   3      148.40      138.09      1.42 o
  -5   2   3     1368.09     1485.48     10.00 o
  -4   2   3      102.09      105.94      1.14 o
  -3   2   3      234.87      260.72      2.39 o
  -2   2   3        0.10        0.92      0.47 o
  -1   2   3      104.50      103.78      0.73 o
   0   2   3       34.56       25.99      0.58 o
   1   2   3      265.52      278.93      1.70 o
   2   2   3      226.57      213.11      2.61 o
   3   2   3      665.50      689.38      6.01 o
   4   2   3       13.37       16.31      0.45 o
   5   2   3      241.60      253.07      1.82 o
   6   2   3      393.91      356.85      2.39 o
   7   2   3       14.39       10.72      0.41 o
   8   2   3       23.52       26.23      0.44 o
   9   2   3       12.36       10.08      0.37 o
  10   2   3        0.45        0.63      0.40 o
  11   2   3        0.08        0.44      0.35 o
  12   2   3      336.97      338.85      4.22 o
  13   2   3       21.57       18.47      0.40 o
  14   2   3      365.76      380.99      4.81 o
  15   2   3        1.44        2.22      0.45 o
  16   2   3      591.51      602.33     10.52 o
  17   2   3       12.63       11.19      0.45 o
  18   2   3       33.92       35.53      0.80 o
  19   2   3        3.31        3.90      0.42 o
  20   2   3        6.35        5.35      0.59 o
  21   2   3        0.03        0.52      0.43 o
  22   2   3        0.15        0.59      0.43 o
  23   2   3        2.61        2.28      0.49 o
  24   2   3        0.03        0.78      0.48 o
 -22   3   3        3.69        3.60      0.51 o
 -21   3   3        9.81        9.79      0.87 o
 -20   3   3        0.03        0.60      0.52 o
 -19   3   3        1.97        2.23      0.54 o
 -18   3   3        4.04        3.61      0.62 o
 -17   3   3        6.20        6.93      0.62 o
 -16   3   3        3.06        2.59      0.57 o
 -15   3   3      104.87       81.86      2.49 o
 -14   3   3        1.00        2.52      0.85 o
 -13   3   3        0.37        3.41      0.63 o
 -12   3   3       89.91       85.34      1.41 o
 -11   3   3      353.04      324.04      5.30 o
 -10   3   3       18.19       16.78      0.55 o
  -9   3   3       12.71       12.62      0.53 o
  -8   3   3       50.31       50.93      0.71 o
  -7   3   3        1.45        2.08      0.46 o
  -6   3   3       48.85       49.63      0.60 o
  -5   3   3       11.20       12.62      0.54 o
  -4   3   3       21.83       21.33      0.57 o
  -3   3   3      152.95      153.22      1.40 o
  -2   3   3        7.42        7.71      0.55 o
  -1   3   3       45.36       43.62      0.62 o
   0   3   3      207.02      224.60      1.52 o
   1   3   3       67.25       78.85      0.60 o
   2   3   3       53.54       60.67      0.66 o
   3   3   3       38.60       38.95      0.48 o
   4   3   3        0.31        0.61      0.41 o
   5   3   3        5.05        3.28      0.38 o
   6   3   3        0.40        1.13      0.41 o
   7   3   3       95.45       97.08      0.74 o
   8   3   3      340.21      357.48      3.77 o
   9   3   3       29.74       28.86      0.55 o
  10   3   3       31.77       26.54      0.53 o
  11   3   3       60.98       63.22      0.61 o
  12   3   3      503.55      513.84      8.37 o
  13   3   3        1.11        0.79      0.42 o
  14   3   3        0.43        1.99      0.47 o
  15   3   3        5.40        5.76      0.48 o
  16   3   3        4.47        5.44      0.46 o
  17   3   3        2.31        2.05      0.47 o
  18   3   3        0.00        1.66      0.69 o
  19   3   3        0.13        0.59      0.52 o
  20   3   3        4.18        5.53      0.49 o
  21   3   3        0.35        0.73      0.51 o
  22   3   3        0.19        0.24      0.53 o
 -19   4   3        0.67        0.66      0.60 o
 -18   4   3       20.25       18.39      0.78 o
 -17   4   3       90.75       83.04      2.05 o
 -16   4   3       55.91       49.83      0.94 o
 -15   4   3       17.77       13.46      0.55 o
 -14   4   3       12.51       13.30      0.56 o
 -13   4   3       23.61       19.26      0.70 o
 -12   4   3       13.00       11.99      0.58 o
 -11   4   3       25.29       21.72      0.58 o
 -10   4   3        1.26        0.92      0.43 o
  -9   4   3      159.87      138.99      2.08 o
  -8   4   3        5.90        4.93      0.49 o
  -7   4   3       15.82       16.08      0.58 o
  -6   4   3        3.44        3.46      0.50 o
  -5   4   3        2.46        2.71      0.56 o
  -4   4   3        2.11        2.35      0.58 o
  -3   4   3        0.01        0.08      0.52 o
  -2   4   3       23.75       25.73      0.52 o
  -1   4   3        1.72        1.58      0.49 o
   0   4   3        7.78       10.53      0.53 o
   1   4   3        9.34        9.76      0.51 o
   2   4   3       25.04       21.88      0.51 o
   3   4   3       14.46       17.08      0.51 o
   4   4   3        0.26        1.06      0.43 o
   5   4   3       31.15       30.13      0.59 o
   6   4   3      498.04      500.24      5.85 o
   7   4   3      216.49      226.57      2.44 o
   8   4   3      273.56      288.82      2.27 o
   9   4   3        4.81        5.29      0.48 o
  10   4   3       22.82       25.20      0.51 o
  11   4   3        2.39        2.50      0.44 o
  12   4   3        5.16        4.95      0.45 o
  13   4   3        2.19        1.96      0.48 o
  14   4   3       66.35       65.06      1.71 o
  15   4   3        0.46        0.45      0.46 o
  16   4   3        3.21        4.12      0.54 o
  17   4   3        1.24        1.20      0.55 o
  18   4   3        0.27        0.60      0.52 o
  19   4   3        0.13        0.63      0.49 o
 -14   5   3        0.14        0.13      0.57 o
 -13   5   3        5.04        4.97      0.63 o
 -12   5   3        0.09        0.57      0.53 o
 -11   5   3        0.03        0.73      0.56 o
 -10   5   3        1.88        2.26      0.59 o
  -9   5   3        3.46        2.33      0.60 o
  -8   5   3        4.14        4.42      0.57 o
  -7   5   3        0.19        0.77      0.56 o
  -6   5   3        4.75        4.32      0.55 o
  -5   5   3       54.24       53.63      1.30 o
  -4   5   3        1.66        1.57      0.52 o
  -3   5   3        0.71        1.34      0.56 o
  -2   5   3        6.36        5.91      0.57 o
  -1   5   3        3.89        4.33      0.52 o
   0   5   3        0.95        1.36      0.55 o
   1   5   3       24.44       24.30      0.65 o
   2   5   3      149.40      153.08      3.97 o
   3   5   3       73.62       79.17      1.54 o
   4   5   3        2.30        2.78      0.52 o
   5   5   3       10.09        9.34      0.53 o
   6   5   3       50.27       49.85      0.83 o
   7   5   3        5.80        5.69      0.51 o
   8   5   3        4.16        3.69      0.54 o
   9   5   3        1.07        1.51      0.47 o
  10   5   3        6.84        6.88      0.56 o
  11   5   3        2.54        2.59      0.55 o
  12   5   3        0.10        0.94      0.56 o
  13   5   3        0.05        0.39      0.46 o
 -26   0   4       81.03       77.94      2.53 o
 -25   0   4        0.17        1.31      0.91 o
 -24   0   4        0.00       -0.15      0.76 o
 -23   0   4        5.14        7.01      0.93 o
 -22   0   4        7.07        8.13      0.65 o
 -21   0   4        2.36        1.55      0.62 o
 -20   0   4        6.52        5.78      0.68 o
 -19   0   4        0.20       -0.09      0.66 o
 -18   0   4        2.52        1.89      0.69 o
 -17   0   4       58.14       60.06      2.96 o
 -16   0   4      217.07      234.06      5.92 o
 -15   0   4      106.67      107.38      3.30 o
 -14   0   4      648.86      701.61     18.15 o
 -13   0   4     1525.92     1639.93     39.98 o
 -12   0   4      588.27      558.88     10.92 o
 -11   0   4      723.86      726.74     13.55 o
 -10   0   4        0.91        1.63      0.67 o
  -9   0   4      102.88      106.94      1.12 o
  -8   0   4      200.78      175.29      3.61 o
  -7   0   4      271.85      261.96      2.72 o
  -6   0   4       74.22       64.86      0.97 o
  -5   0   4      955.18      937.04      3.59 o
  -4   0   4      314.89      260.64      2.10 o
  -3   0   4     9972.18     8860.24     45.96 o
  -2   0   4       13.18       15.64      0.85 o
  -1   0   4     1065.18     1048.77     24.79 o
   0   0   4     3412.34     3091.46      6.16 o
   1   0   4     1632.33     1575.64     20.44 o
   2   0   4       77.44       76.86      0.89 o
   3   0   4      456.89      494.16     10.97 o
   4   0   4     1462.19     1418.58      3.69 o
   5   0   4       21.47       20.45      0.69 o
   6   0   4      251.23      276.07      1.60 o
   7   0   4      580.57      620.74      6.47 o
   8   0   4      136.12      136.08      2.38 o
   9   0   4      248.37      265.35      3.09 o
  10   0   4     3627.89     3824.61     51.22 o
  11   0   4      890.84     1025.30     15.75 o
  12   0   4      861.26      922.30     32.85 o
  13   0   4      210.57      208.95      3.94 o
  14   0   4        0.08        0.96      1.06 o
  15   0   4        0.04        1.65      0.54 o
  16   0   4       13.87       15.61      0.73 o
  17   0   4       25.46       25.70      0.63 o
  18   0   4       37.37       41.08      1.35 o
  19   0   4       34.65       30.18      1.04 o
  20   0   4       14.26       19.61      0.66 o
  21   0   4       35.80       36.30      1.76 o
  22   0   4       55.08       58.90      3.66 o
  23   0   4        8.51        8.55      0.77 o
  24   0   4        5.71        4.87      0.70 o
  25   0   4        2.23        2.25      0.81 o
 -25   1   4        0.64        0.69      0.59 o
 -24   1   4        7.87        6.51      0.52 o
 -23   1   4        0.73        1.15      0.52 o
 -22   1   4       85.79       81.37      2.47 o
 -21   1   4        3.13        4.07      0.53 o
 -20   1   4        2.79        3.00      0.52 o
 -19   1   4        5.13        5.67      0.56 o
 -18   1   4       78.51       82.90      1.41 o
 -17   1   4       39.06       38.68      0.73 o
 -16   1   4      190.00      176.63      3.35 o
 -15   1   4        4.77        4.16      0.46 o
 -14   1   4        7.31        5.27      0.46 o
 -13   1   4       43.26       50.54      0.82 o
 -12   1   4      286.03      268.59      3.87 o
 -11   1   4        2.24        3.58      0.53 o
 -10   1   4        2.91        4.19      0.48 o
  -9   1   4      347.70      361.32      5.70 o
  -8   1   4       13.78        7.95      0.49 o
  -7   1   4        3.62        5.46      0.64 o
  -6   1   4      321.41      316.34      2.46 o
  -5   1   4       94.11       84.33      1.09 o
  -4   1   4      280.12      284.96      1.50 o
  -3   1   4      385.49      344.07      2.21 o
  -2   1   4       72.55       69.70      0.62 o
  -1   1   4       34.79       31.02      0.52 o
   0   1   4      621.20      617.45      2.15 o
   1   1   4     2954.98     2961.85     24.28 o
   2   1   4      121.24      140.53      1.09 o
   3   1   4      223.32      180.90      0.98 o
   4   1   4      303.03      321.27      1.69 o
   5   1   4      166.82      224.88      1.52 o
   6   1   4     1037.69     1153.16     18.39 o
   7   1   4     1845.88     1966.79     14.16 o
   8   1   4        1.86        0.67      0.36 o
   9   1   4      139.58      158.21      1.38 o
  10   1   4        1.05        1.22      0.35 o
  11   1   4       48.27       51.66      0.78 o
  12   1   4       43.27       41.09      0.65 o
  13   1   4       50.76       51.15      0.86 o
  14   1   4      164.55      174.49      2.50 o
  15   1   4       10.45       11.00      0.39 o
  16   1   4      178.06      186.44      3.96 o
  17   1   4       20.07       18.78      0.54 o
  18   1   4        9.57        8.53      0.47 o
  19   1   4       30.61       29.89      0.85 o
  20   1   4        5.23        4.78      0.40 o
  21   1   4        8.05        7.69      0.46 o
  22   1   4        1.81        1.52      0.49 o
  23   1   4        0.36        0.08      0.46 o
  24   1   4        0.08        0.66      0.47 o
  25   1   4        3.42        4.11      0.54 o
 -24   2   4        0.14        0.62      0.59 o
 -23   2   4        3.06        3.62      0.56 o
 -22   2   4       89.78       84.28      3.69 o
 -21   2   4        0.02        0.12      0.64 o
 -20   2   4       13.21       11.85      0.62 o
 -19   2   4       36.86       32.97      0.75 o
 -18   2   4      121.31       98.37      2.12 o
 -17   2   4       74.19       62.33      2.05 o
 -16   2   4        0.03        0.20      0.63 o
 -15   2   4        5.05        6.34      0.58 o
 -14   2   4       65.86       71.67      1.30 o
 -13   2   4        2.64        2.78      0.53 o
 -12   2   4        8.23        9.83      0.51 o
 -11   2   4        7.73        9.63      0.50 o
 -10   2   4      240.30      257.47      3.01 o
  -9   2   4       40.61       40.95      1.01 o
  -8   2   4        0.07        0.62      0.59 o
  -7   2   4       47.23       68.19      0.81 o
  -6   2   4      159.44      178.61      1.56 o
  -5   2   4      253.74      261.49      1.63 o
  -4   2   4        0.04        0.26      0.54 o
  -3   2   4       38.71       45.26      0.65 o
  -2   2   4      301.73      297.20      3.70 o
  -1   2   4      121.56      114.26      1.02 o
   0   2   4       93.27       95.82      0.71 o
   1   2   4      524.83      580.56      4.41 o
   2   2   4      153.75      160.65      1.30 o
   3   2   4      826.10      907.69      8.70 o
   4   2   4      558.51      548.79      7.60 o
   5   2   4      429.36      453.65      7.27 o
   6   2   4     1017.68     1127.70     13.36 o
   7   2   4      284.41      289.11      2.98 o
   8   2   4        2.41        2.91      0.36 o
   9   2   4       98.02       87.76      1.08 o
  10   2   4       11.90       14.40      0.41 o
  11   2   4       14.39       10.30      0.41 o
  12   2   4       76.73       74.71      1.00 o
  13   2   4        7.61        9.80      0.37 o
  14   2   4       22.40       20.06      0.41 o
  15   2   4       40.20       39.44      0.76 o
  16   2   4       13.51       13.23      0.43 o
  17   2   4       35.81       34.32      0.62 o
  18   2   4       45.81       42.84      1.07 o
  19   2   4        5.20        5.21      0.41 o
  20   2   4       46.89       46.71      1.63 o
  21   2   4        2.91        3.73      0.47 o
  22   2   4        6.90        7.45      0.49 o
  23   2   4        9.66        9.30      0.72 o
  24   2   4        4.01        5.16      1.62 o
 -22   3   4        0.05        0.43      0.56 o
 -21   3   4        0.39        1.45      0.62 o
 -20   3   4        0.00        0.50      0.61 o
 -19   3   4        9.73        9.50      0.59 o
 -18   3   4        4.88        3.25      0.55 o
 -17   3   4        0.12        0.59      0.58 o
 -16   3   4        7.98        7.53      0.57 o
 -15   3   4       43.73       37.40      1.86 o
 -14   3   4      104.05       87.34      2.52 o
 -13   3   4      139.14      108.93      2.21 o
 -12   3   4       87.22       82.79      2.23 o
 -11   3   4      151.53      154.31      2.13 o
 -10   3   4      128.20      139.21      1.69 o
  -9   3   4        5.22        5.16      0.46 o
  -8   3   4        1.11        1.64      0.55 o
  -7   3   4       15.01       17.64      0.51 o
  -6   3   4      193.26      205.90      2.28 o
  -5   3   4        7.03        7.17      0.49 o
  -4   3   4        2.73        3.53      0.59 o
  -3   3   4      318.81      325.92      1.73 o
  -2   3   4       13.02       11.78      0.62 o
  -1   3   4      155.97      180.11      2.77 o
   0   3   4       77.97       64.99      0.59 o
   1   3   4        1.35        1.89      0.43 o
   2   3   4        2.73        1.62      0.42 o
   3   3   4       18.62       19.27      0.51 o
   4   3   4        7.02        7.96      0.44 o
   5   3   4        1.01        0.50      0.36 o
   6   3   4       33.98       37.74      0.50 o
   7   3   4      124.85      126.48      1.67 o
   8   3   4        1.30        1.42      0.43 o
   9   3   4        6.25        6.95      0.51 o
  10   3   4      588.59      607.10      5.51 o
  11   3   4      319.38      326.28      1.79 o
  12   3   4      202.00      208.13      3.38 o
  13   3   4       18.35       17.99      0.45 o
  14   3   4       26.75       25.13      0.47 o
  15   3   4        0.89        1.37      0.42 o
  16   3   4        8.39        9.64      0.45 o
  17   3   4        9.41       10.05      0.47 o
  18   3   4        1.40        1.37      0.42 o
  19   3   4        2.20        2.09      0.47 o
  20   3   4        0.88        1.70      0.49 o
  21   3   4        3.32        3.32      0.50 o
 -19   4   4        3.25        5.66      0.68 o
 -18   4   4        7.18        7.18      0.67 o
 -17   4   4        0.21        0.40      0.72 o
 -16   4   4       52.94       41.22      1.33 o
 -15   4   4       69.32       59.35      1.50 o
 -14   4   4        0.55        2.00      0.56 o
 -13   4   4       13.41       12.77      0.73 o
 -12   4   4        1.91        2.26      0.47 o
 -11   4   4       34.70       30.77      0.54 o
 -10   4   4        2.58        3.34      0.51 o
  -9   4   4       39.87       27.85      0.58 o
  -8   4   4        0.28        0.40      0.53 o
  -7   4   4       55.76       53.28      0.87 o
  -6   4   4        2.50        4.15      0.66 o
  -5   4   4        7.84        8.53      0.57 o
  -4   4   4       22.44       21.12      0.82 o
  -3   4   4       15.26       16.95      0.56 o
  -2   4   4      103.45      105.29      1.62 o
  -1   4   4       71.37       70.81      1.26 o
   0   4   4       23.80       24.14      0.61 o
   1   4   4       39.98       43.19      0.65 o
   2   4   4       16.16       16.14      0.50 o
   3   4   4       70.84       76.04      0.65 o
   4   4   4        0.98        2.23      0.48 o
   5   4   4        0.10        0.15      0.44 o
   6   4   4       40.19       38.17      0.62 o
   7   4   4      334.92      337.14      3.73 o
   8   4   4      112.13      117.97      1.65 o
   9   4   4        0.14        0.23      0.48 o
  10   4   4       38.36       34.99      0.72 o
  11   4   4        0.34        1.02      0.49 o
  12   4   4        0.22        0.32      0.53 o
  13   4   4        0.07        0.97      0.51 o
  14   4   4       35.66       35.15      1.09 o
  15   4   4        1.16        1.50      0.50 o
  16   4   4        6.44        6.40      0.52 o
  17   4   4        0.02        0.94      0.58 o
  18   4   4        7.62        8.82      0.55 o
 -13   5   4        0.24       -0.05      0.58 o
 -12   5   4        0.09        0.34      0.57 o
 -11   5   4       12.71       10.15      0.54 o
 -10   5   4        0.91        0.65      0.59 o
  -9   5   4       13.71       11.24      0.61 o
  -8   5   4        4.57        3.95      0.64 o
  -7   5   4       10.20        8.78      0.62 o
  -6   5   4        1.66        2.24      0.61 o
  -5   5   4       22.82       19.62      0.61 o
  -4   5   4        1.04        1.35      0.59 o
  -3   5   4        0.46        1.31      0.58 o
  -2   5   4        1.66        2.59      0.60 o
  -1   5   4       24.03       24.72      1.22 o
   0   5   4        0.00       -0.01      0.56 o
   1   5   4       15.34       14.94      0.60 o
   2   5   4        4.48        5.56      0.58 o
   3   5   4      429.53      438.20      8.82 o
   4   5   4      110.35      115.09      2.49 o
   5   5   4       36.01       37.60      0.87 o
   6   5   4       37.91       38.03      1.15 o
   7   5   4        0.57        0.39      0.47 o
   8   5   4        0.88        1.04      0.55 o
   9   5   4        4.73        3.79      0.54 o
  10   5   4        0.25        0.77      0.52 o
  11   5   4        0.02        0.11      0.51 o
  12   5   4        0.05        0.80      0.54 o
  13   5   4        0.06        0.11      0.73 o
 -25   1   5        0.78        1.00      0.66 o
 -24   1   5        6.47        5.94      0.79 o
 -23   1   5        2.40        2.41      0.55 o
 -22   1   5       55.44       55.71      2.07 o
 -21   1   5        0.05        0.80      0.56 o
 -20   1   5       11.87       13.43      0.57 o
 -19   1   5        8.64       10.58      0.61 o
 -18   1   5      156.23      169.40      3.21 o
 -17   1   5       12.85       14.98      0.55 o
 -16   1   5       82.54       77.00      1.44 o
 -15   1   5       17.44       18.32      0.53 o
 -14   1   5       49.22       56.63      1.72 o
 -13   1   5        3.69        4.14      0.49 o
 -12   1   5        2.14        4.03      0.47 o
 -11   1   5       82.90       82.34      1.42 o
 -10   1   5       83.47       81.84      1.23 o
  -9   1   5       13.42       17.15      0.56 o
  -8   1   5      153.83      177.69      2.53 o
  -7   1   5     1492.04     1519.58     24.07 o
  -6   1   5      151.09      134.90      1.60 o
  -5   1   5       35.00       36.16      0.60 o
  -4   1   5       16.50       15.25      0.59 o
  -3   1   5      194.57      205.46      1.39 o
  -2   1   5       81.90       78.71      0.61 o
  -1   1   5       33.88       36.87      0.50 o
   0   1   5       19.82       13.22      0.40 o
   1   1   5     2249.58     2292.13     14.32 o
   2   1   5       76.14       82.62      0.68 o
   3   1   5     1989.77     2052.21     11.39 o
   4   1   5        9.69        8.25      0.38 o
   5   1   5      723.81      721.65      3.68 o
   6   1   5      196.64      213.93      1.53 o
   7   1   5      473.82      614.01      2.67 o
   8   1   5       84.19       95.61      1.13 o
   9   1   5      178.76      157.08      6.01 o
  10   1   5        7.04        8.66      0.37 o
  11   1   5       27.71       34.58      0.44 o
  12   1   5       25.19       24.29      0.54 o
  13   1   5       25.54       27.03      0.49 o
  14   1   5       34.69       38.70      0.78 o
  15   1   5       54.82       51.79      1.03 o
  16   1   5      161.40      153.45      3.84 o
  17   1   5        6.35        5.50      0.39 o
  18   1   5       35.75       38.45      1.00 o
  19   1   5       14.58       13.73      0.52 o
  20   1   5        2.51        3.66      0.44 o
  21   1   5        2.36        3.30      0.43 o
  22   1   5        0.03        0.42      0.49 o
  23   1   5        2.02        2.16      0.49 o
  24   1   5       23.85       22.32      1.77 o
 -24   2   5        0.48        0.57      0.66 o
 -23   2   5        1.40        2.27      0.59 o
 -22   2   5        8.00       11.07      0.70 o
 -21   2   5        0.02       -0.37      0.52 o
 -20   2   5       31.89       25.33      0.86 o
 -19   2   5       18.76       17.58      0.72 o
 -18   2   5       57.91       48.73      1.66 o
 -17   2   5        2.21        1.43      0.54 o
 -16   2   5        4.07        3.22      0.53 o
 -15   2   5       32.41       31.06      0.54 o
 -14   2   5        3.30        3.54      0.47 o
 -13   2   5        1.04        0.77      0.48 o
 -12   2   5       42.60       50.54      1.12 o
 -11   2   5       99.56       94.38      1.32 o
 -10   2   5        3.31        3.92      0.57 o
  -9   2   5       34.31       33.99      0.86 o
  -8   2   5        0.28        0.11      0.52 o
  -7   2   5      341.07      303.51      2.96 o
  -6   2   5       46.91       45.77      0.68 o
  -5   2   5      141.25      118.75      1.06 o
  -4   2   5       19.06       17.81      0.54 o
  -3   2   5        7.27        6.97      0.53 o
  -2   2   5       27.35       29.51      0.56 o
  -1   2   5      136.00      142.32      1.77 o
   0   2   5        0.34        1.15      0.50 o
   1   2   5      384.59      386.10      3.21 o
   2   2   5       12.76       14.12      0.48 o
   3   2   5      499.61      562.14      3.00 o
   4   2   5       62.89       60.17      0.54 o
   5   2   5      811.06      832.25     10.26 o
   6   2   5       57.78       61.95      0.59 o
   7   2   5      145.96      145.63      1.76 o
   8   2   5       45.32       46.11      0.47 o
   9   2   5       28.30       27.57      0.45 o
  10   2   5        3.41        5.74      0.40 o
  11   2   5       42.41       42.51      0.64 o
  12   2   5       18.98       17.09      0.44 o
  13   2   5        6.39       11.29      0.45 o
  14   2   5        2.13        3.01      0.42 o
  15   2   5       66.32       70.43      0.84 o
  16   2   5       30.92       34.25      0.57 o
  17   2   5        9.31       10.63      0.47 o
  18   2   5        0.38        0.68      0.44 o
  19   2   5        2.04        3.00      0.43 o
  20   2   5        1.66        1.55      0.42 o
  21   2   5        0.45        1.34      0.46 o
  22   2   5        8.68       10.04      0.71 o
  23   2   5        0.72        1.16      0.53 o
 -22   3   5        1.89        2.92      1.63 o
 -21   3   5        0.13        0.24      0.64 o
 -20   3   5        0.10        0.22      0.63 o
 -19   3   5        1.61        1.52      0.55 o
 -18   3   5       17.30       12.24      0.58 o
 -17   3   5        1.78        3.04      0.64 o
 -16   3   5       20.64       22.26      0.57 o
 -15   3   5        3.11        2.35      0.57 o
 -14   3   5        2.72        1.58      0.57 o
 -13   3   5       30.58       25.99      0.76 o
 -12   3   5       11.19       15.10      0.54 o
 -11   3   5        3.70        1.46      0.48 o
 -10   3   5        4.41        5.31      0.52 o
  -9   3   5       48.92       45.84      1.04 o
  -8   3   5        0.13       -0.04      0.51 o
  -7   3   5       17.92       16.59      0.59 o
  -6   3   5      165.52      155.82      1.86 o
  -5   3   5      180.21      174.36      2.03 o
  -4   3   5        0.04        0.58      0.50 o
  -3   3   5       22.75       16.95      0.64 o
  -2   3   5        8.00       11.10      0.56 o
  -1   3   5      328.64      341.59      2.95 o
   0   3   5       15.78       16.32      0.45 o
   1   3   5        0.47        1.40      0.52 o
   2   3   5       14.21       17.36      0.51 o
   3   3   5        3.99        3.31      0.42 o
   4   3   5        0.34        0.00      0.41 o
   5   3   5       59.32       54.17      0.56 o
   6   3   5        1.42        2.11      0.38 o
   7   3   5       21.67       24.87      0.58 o
   8   3   5       25.99       24.78      0.48 o
   9   3   5       41.48       49.64      0.59 o
  10   3   5       73.00       71.46      0.95 o
  11   3   5       20.51       24.72      0.56 o
  12   3   5        4.86        5.74      0.43 o
  13   3   5       13.55       13.54      0.43 o
  14   3   5       17.55       15.42      0.48 o
  15   3   5        0.04        0.47      0.43 o
  16   3   5        5.12        5.61      0.43 o
  17   3   5       15.99       19.27      0.54 o
  18   3   5       22.63       23.83      0.96 o
  19   3   5        3.47        2.92      0.44 o
  20   3   5        2.49        2.45      0.53 o
  21   3   5        2.89        2.54      0.52 o
 -18   4   5        4.91        3.05      0.62 o
 -17   4   5        7.78        9.12      0.57 o
 -16   4   5       34.79       28.74      0.93 o
 -15   4   5        2.05        3.34      0.55 o
 -14   4   5        0.51        0.61      0.49 o
 -13   4   5        0.01        0.88      0.52 o
 -12   4   5        6.74        5.81      0.57 o
 -11   4   5        0.14       -0.29      0.50 o
 -10   4   5       15.68       13.78      0.60 o
  -9   4   5        6.35        4.64      0.58 o
  -8   4   5        2.15        3.24      0.54 o
  -7   4   5       30.84       35.17      0.62 o
  -6   4   5       26.54       29.37      0.60 o
  -5   4   5       30.57       32.92      0.59 o
  -4   4   5        9.37        9.69      0.62 o
  -3   4   5       47.05       50.99      0.72 o
  -2   4   5       46.30       50.70      0.86 o
  -1   4   5       48.52       54.33      0.66 o
   0   4   5        0.88        1.96      0.57 o
   1   4   5      404.38      417.70      6.93 o
   2   4   5        1.43        2.23      0.48 o
   3   4   5        4.23        5.63      0.45 o
   4   4   5        4.37        5.13      0.50 o
   5   4   5        0.00        0.36      0.39 o
   6   4   5        2.83        4.42      0.45 o
   7   4   5      150.40      153.92      2.21 o
   8   4   5       15.21       14.93      0.59 o
   9   4   5        1.30        0.98      0.47 o
  10   4   5       11.93       10.98      0.52 o
  11   4   5        4.40        5.40      0.56 o
  12   4   5        0.79        0.85      0.55 o
  13   4   5        3.27        4.95      0.47 o
  14   4   5       44.65       40.12      1.37 o
  15   4   5        0.04        0.12      0.53 o
  16   4   5        0.00        0.85      0.54 o
  17   4   5        0.38        1.12      0.56 o
 -12   5   5        6.78        5.85      0.61 o
 -11   5   5        8.56        9.70      0.72 o
 -10   5   5       10.98       11.15      0.66 o
  -9   5   5        2.96        3.63      0.57 o
  -8   5   5        0.58        0.55      0.66 o
  -7   5   5        0.06        0.68      0.62 o
  -6   5   5        0.11        0.28      0.69 o
  -5   5   5        0.11        0.11      0.52 o
  -4   5   5        3.05        3.61      0.68 o
  -3   5   5        1.80        1.85      0.61 o
  -2   5   5        1.02        1.88      0.55 o
  -1   5   5        4.86        5.39      0.53 o
   0   5   5        0.07        0.61      0.56 o
   1   5   5       40.18       42.42      1.33 o
   2   5   5        0.58        0.72      0.61 o
   3   5   5       60.57       59.07      2.54 o
   4   5   5        1.30        1.36      0.49 o
   5   5   5       82.64       85.39      1.57 o
   6   5   5        2.59        2.85      0.57 o
   7   5   5        7.54        7.71      0.50 o
   8   5   5        0.05        0.56      0.50 o
   9   5   5        0.05        0.48      0.49 o
  10   5   5        0.75        1.80      0.55 o
  11   5   5        0.31        0.84      0.49 o
  12   5   5        2.80        4.29      1.17 o
 -25   0   6       13.46       13.97      0.95 o
 -24   0   6       11.89       12.46      0.88 o
 -23   0   6       25.58       27.74      1.03 o
 -22   0   6       19.61       24.05      0.94 o
 -21   0   6        1.17        1.15      0.84 o
 -20   0   6        6.74        8.19      1.09 o
 -19   0   6       32.25       36.51      1.01 o
 -18   0   6       16.18       17.67      1.19 o
 -17   0   6        0.34        0.04      0.78 o
 -16   0   6      217.05      224.00      4.14 o
 -15   0   6        0.00       -0.15      0.76 o
 -14   0   6       47.23       48.05      0.82 o
 -13   0   6      267.82      264.47      3.33 o
 -12   0   6       46.63       39.47      1.26 o
 -11   0   6      222.90      234.66      3.49 o
 -10   0   6       11.54       10.27      0.78 o
  -9   0   6        0.32        0.19      0.74 o
  -8   0   6       22.33       28.66      0.75 o
  -7   0   6       39.22       45.12      1.12 o
  -6   0   6      776.42      808.76      6.66 o
  -5   0   6      274.19      268.90     15.23 o
  -4   0   6      156.11      152.32      1.25 o
  -3   0   6     5370.55     5040.32     79.13 o
  -2   0   6     1089.44     1120.04     24.09 o
  -1   0   6     1409.48     1526.51     10.43 o
   0   0   6     1064.14     1027.23      6.29 o
   1   0   6       15.83       11.58      0.61 o
   2   0   6        6.57        5.82      0.62 o
   3   0   6       69.97       63.95      1.11 o
   4   0   6       69.51       60.84      0.72 o
   5   0   6       47.16       37.04      0.65 o
   6   0   6      216.80      232.10      2.47 o
   7   0   6      254.32      317.51      4.15 o
   8   0   6      195.32      195.63      2.51 o
   9   0   6      106.64      104.65      1.54 o
  10   0   6       10.45        9.26      0.53 o
  11   0   6       25.72       31.28      0.74 o
  12   0   6       82.44       95.95      6.47 o
  13   0   6        4.21        3.16      0.45 o
  14   0   6       42.16       46.83      0.97 o
  15   0   6        0.01        0.69      0.57 o
  16   0   6        9.53        9.02      0.60 o
  17   0   6       11.83       13.42      0.57 o
  18   0   6        2.18        1.86      0.55 o
  19   0   6        0.03        0.32      0.63 o
  20   0   6      274.30      272.27     16.03 o
  21   0   6       50.99       49.39      3.50 o
  22   0   6      105.91       97.66      4.83 o
  23   0   6        1.97        1.41      0.58 o
  24   0   6        0.07        0.48      0.67 o
 -24   1   6        0.86        0.30      0.70 o
 -23   1   6        3.91        3.90      0.69 o
 -22   1   6       23.64       21.31      0.91 o
 -21   1   6        2.74        2.19      0.64 o
 -20   1   6       26.41       28.31      1.13 o
 -19   1   6        6.31        5.99      0.71 o
 -18   1   6        0.00        0.79      0.61 o
 -17   1   6       26.47       27.44      1.05 o
 -16   1   6        0.19        0.51      0.62 o
 -15   1   6      123.03      136.06      4.19 o
 -14   1   6        3.97        5.11      0.55 o
 -13   1   6        0.65        1.22      0.49 o
 -12   1   6      373.47      366.23      5.98 o
 -11   1   6       33.69       31.74      0.73 o
 -10   1   6      159.04      168.24      1.35 o
  -9   1   6      585.98      536.93      8.96 o
  -8   1   6      472.84      491.59      6.05 o
  -7   1   6      386.91      409.87      6.52 o
  -6   1   6      455.94      455.39      4.19 o
  -5   1   6      111.92      104.23      0.90 o
  -4   1   6      102.04       75.11      0.67 o
  -3   1   6      133.54      154.42      1.30 o
  -2   1   6      333.95      336.38      9.30 o
  -1   1   6       12.51       14.00      0.44 o
   0   1   6       35.92       37.94      0.51 o
   1   1   6      779.87      816.13     10.90 o
   2   1   6       29.98       31.36      0.45 o
   3   1   6        9.37        6.24      0.37 o
   4   1   6      565.66      591.99      5.84 o
   5   1   6      155.43      138.61      1.06 o
   6   1   6        0.26        1.51      0.35 o
   7   1   6      168.79      208.52      1.25 o
   8   1   6      212.18      228.89      1.52 o
   9   1   6        1.81        3.02      0.40 o
  10   1   6      129.97      127.06      1.54 o
  11   1   6        1.23        0.88      0.38 o
  12   1   6       10.14        8.93      0.41 o
  13   1   6       18.77       19.32      0.43 o
  14   1   6        4.29        6.82      0.42 o
  15   1   6        8.89        8.71      0.39 o
  16   1   6      112.04      105.08      2.19 o
  17   1   6      102.65       92.97      1.78 o
  18   1   6       10.95       10.37      0.77 o
  19   1   6        5.89        5.01      0.45 o
  20   1   6        1.49        1.47      0.41 o
  21   1   6        0.00        0.47      0.44 o
  22   1   6        4.42        5.58      0.51 o
  23   1   6        3.59        3.74      0.50 o
 -23   2   6        2.88        2.82      0.61 o
 -22   2   6       18.81       15.28      1.06 o
 -21   2   6        6.74        5.09      0.68 o
 -20   2   6       19.53       20.29      1.13 o
 -19   2   6        5.08        5.88      0.73 o
 -18   2   6        3.15        1.92      0.54 o
 -17   2   6        1.12        1.14      0.62 o
 -16   2   6       11.70        9.99      0.57 o
 -15   2   6        4.86        3.76      0.57 o
 -14   2   6        9.28       10.11      0.61 o
 -13   2   6       27.88       25.38      0.60 o
 -12   2   6      202.73      227.06      4.31 o
 -11   2   6        0.31        0.20      0.66 o
 -10   2   6      370.23      371.73      2.70 o
  -9   2   6       45.93       38.40      0.75 o
  -8   2   6      372.33      364.61      3.66 o
  -7   2   6      365.19      351.61      2.60 o
  -6   2   6      325.18      304.57      3.65 o
  -5   2   6      166.92      161.09      1.22 o
  -4   2   6        0.51        0.12      0.48 o
  -3   2   6        5.79        3.82      0.45 o
  -2   2   6       46.18       46.36      0.56 o
  -1   2   6      124.61      127.19      1.71 o
   0   2   6       66.46       73.74      0.70 o
   1   2   6      670.42      697.71      5.55 o
   2   2   6       83.77      101.01      1.58 o
   3   2   6      685.94      787.10      8.99 o
   4   2   6        2.60        0.77      0.45 o
   5   2   6       19.63       27.45      0.49 o
   6   2   6       18.22       16.77      0.42 o
   7   2   6        2.60        2.70      0.36 o
   8   2   6       18.94       20.54      0.41 o
   9   2   6       11.78       12.68      0.41 o
  10   2   6        0.27        0.97      0.36 o
  11   2   6       31.12       25.52      0.42 o
  12   2   6        5.74        3.00      0.41 o
  13   2   6      250.97      232.42      2.81 o
  14   2   6        4.56        3.08      0.48 o
  15   2   6       61.43       66.13      1.28 o
  16   2   6       26.73       31.69      0.51 o
  17   2   6        3.33        4.83      0.43 o
  18   2   6        3.49        3.43      0.43 o
  19   2   6       13.46       13.90      0.56 o
  20   2   6        2.20        2.07      0.48 o
  21   2   6        1.42        2.03      0.51 o
  22   2   6       17.58       20.70      1.22 o
 -21   3   6        2.32        3.07      0.74 o
 -20   3   6        0.02        0.67      0.77 o
 -19   3   6        0.00        0.83      0.62 o
 -18   3   6        0.09        0.66      0.67 o
 -17   3   6        7.02       10.43      0.74 o
 -16   3   6       28.27       29.77      0.85 o
 -15   3   6        0.00        1.12      0.70 o
 -14   3   6       43.70       38.54      1.34 o
 -13   3   6       18.14       19.95      0.56 o
 -12   3   6        0.47        0.38      0.51 o
 -11   3   6        0.28        0.63      0.56 o
 -10   3   6        4.33        6.22      0.64 o
  -9   3   6        3.68        3.13      0.63 o
  -8   3   6        0.11        1.00      0.51 o
  -7   3   6       54.13       54.31      0.70 o
  -6   3   6        2.29        3.76      0.57 o
  -5   3   6       42.87       45.89      0.73 o
  -4   3   6      292.24      300.43      3.39 o
  -3   3   6     1629.55     1670.37     12.77 o
  -2   3   6      466.36      476.94      1.93 o
  -1   3   6      185.59      196.16      2.09 o
   0   3   6       18.26       18.84      0.46 o
   1   3   6        2.24        3.02      0.47 o
   2   3   6        4.73        4.77      0.44 o
   3   3   6       22.64       21.59      0.53 o
   4   3   6        7.77        9.17      0.49 o
   5   3   6        0.27        1.22      0.43 o
   6   3   6       28.39       27.45      0.53 o
   7   3   6        1.68        1.81      0.46 o
   8   3   6       12.58       12.03      0.46 o
   9   3   6      141.91      138.13      0.96 o
  10   3   6       30.06       28.79      0.43 o
  11   3   6       25.31       26.33      0.47 o
  12   3   6        0.81        1.26      0.45 o
  13   3   6        0.47        0.64      0.43 o
  14   3   6        0.26        0.40      0.39 o
  15   3   6       25.19       27.63      0.89 o
  16   3   6        4.17        5.16      0.44 o
  17   3   6        0.10        0.76      0.45 o
  18   3   6       19.21       20.57      0.62 o
  19   3   6        5.59        4.97      0.50 o
  20   3   6       75.78       80.95      2.08 o
 -17   4   6        1.65        0.98      0.63 o
 -16   4   6        0.14        0.38      0.65 o
 -15   4   6        1.16        1.39      0.57 o
 -14   4   6        3.55        4.10      0.54 o
 -13   4   6       23.52       25.04      0.79 o
 -12   4   6        0.62        1.29      0.53 o
 -11   4   6        1.19        1.06      0.52 o
 -10   4   6        0.58        1.47      0.63 o
  -9   4   6        2.87        3.10      0.54 o
  -8   4   6       21.80       20.41      0.57 o
  -7   4   6       21.56       23.27      0.91 o
  -6   4   6      138.29      138.01      1.86 o
  -5   4   6       10.66        9.20      0.59 o
  -4   4   6       24.07       23.17      0.59 o
  -3   4   6       72.09       83.05      1.48 o
  -2   4   6        1.23        2.05      0.57 o
  -1   4   6       37.19       38.64      0.61 o
   0   4   6       10.39       11.11      0.50 o
   1   4   6      465.06      469.79      4.02 o
   2   4   6        2.48        2.54      0.54 o
   3   4   6       15.60       13.72      0.48 o
   4   4   6        1.37        2.48      0.56 o
   5   4   6        3.51        4.35      0.48 o
   6   4   6       36.29       34.53      1.02 o
   7   4   6        0.68        1.21      0.53 o
   8   4   6        0.70        0.86      0.43 o
   9   4   6        0.30        0.37      0.48 o
  10   4   6       22.84       22.40      0.55 o
  11   4   6        9.52        8.82      0.52 o
  12   4   6        5.54        5.95      0.49 o
  13   4   6        0.42        1.52      0.50 o
  14   4   6        7.00        9.07      0.56 o
  15   4   6        3.28        2.59      0.53 o
  16   4   6        6.95        7.28      0.53 o
 -11   5   6        0.72        1.04      0.66 o
 -10   5   6       31.32       31.03      2.43 o
  -9   5   6        6.50        6.26      0.72 o
  -8   5   6        1.38        1.33      0.59 o
  -7   5   6        1.29        1.68      0.72 o
  -6   5   6        0.31        0.20      0.69 o
  -5   5   6        0.67        0.17      0.55 o
  -4   5   6        0.00       -0.73      0.68 o
  -3   5   6        0.23        0.74      0.57 o
  -2   5   6        1.16        1.68      0.67 o
  -1   5   6        0.00        0.44      0.67 o
   0   5   6        1.80        1.56      0.53 o
   1   5   6       48.19       46.11      1.98 o
   2   5   6       21.38       21.67      0.84 o
   3   5   6       24.36       20.79      0.73 o
   4   5   6        0.53        0.88      0.49 o
   5   5   6      200.36      188.45      4.06 o
   6   5   6       39.67       34.52      1.69 o
   7   5   6       25.24       24.06      1.10 o
   8   5   6        1.30        1.77      0.52 o
   9   5   6        3.74        5.28      0.62 o
  10   5   6        4.20        3.52      0.58 o
 -24   1   7        0.51        0.69      0.71 o
 -23   1   7        0.13        0.67      0.69 o
 -22   1   7        0.04        0.29      0.62 o
 -21   1   7        1.46        1.72      0.66 o
 -20   1   7       31.29       36.51      1.25 o
 -19   1   7       30.91       36.12      0.81 o
 -18   1   7        0.07        0.73      0.56 o
 -17   1   7       10.41       10.12      0.66 o
 -16   1   7        8.38        7.43      0.58 o
 -15   1   7        0.09        0.81      0.55 o
 -14   1   7       38.01       37.06      0.82 o
 -13   1   7        0.02        0.69      0.59 o
 -12   1   7      854.58      863.96     12.95 o
 -11   1   7        2.89        5.31      0.50 o
 -10   1   7       55.14       50.31      0.69 o
  -9   1   7       10.38        9.72      0.49 o
  -8   1   7       12.11       16.12      0.51 o
  -7   1   7       35.59       40.36      0.79 o
  -6   1   7      467.44      499.49      3.99 o
  -5   1   7       63.29       68.83      0.66 o
  -4   1   7       74.38       77.68      0.70 o
  -3   1   7       17.85       23.38      0.68 o
  -2   1   7       26.94       45.82      0.72 o
  -1   1   7       22.22       30.24      0.67 o
   0   1   7       64.00       50.49      0.55 o
   1   1   7       93.04      123.32      0.96 o
   2   1   7       12.92       13.71      0.42 o
   3   1   7       12.68       23.73      0.56 o
   4   1   7       59.11       43.13      0.49 o
   5   1   7        9.17        7.69      0.38 o
   6   1   7       27.50       30.26      0.65 o
   7   1   7       29.90       27.49      0.43 o
   8   1   7        1.90        1.79      0.38 o
   9   1   7        0.06        0.30      0.40 o
  10   1   7        4.04        3.77      0.40 o
  11   1   7      291.78      311.92      2.41 o
  12   1   7       41.50       43.03      1.24 o
  13   1   7       59.83       77.48      1.25 o
  14   1   7        0.56        0.92      0.39 o
  15   1   7        4.26        3.01      0.41 o
  16   1   7       34.07       33.94      0.76 o
  17   1   7       97.83       88.40      2.04 o
  18   1   7       13.43       12.41      0.73 o
  19   1   7        0.09        0.42      0.43 o
  20   1   7        0.24        1.31      0.43 o
  21   1   7        2.55        1.60      0.44 o
  22   1   7        1.59        1.58      0.44 o
 -22   2   7        6.17        6.92      0.74 o
 -21   2   7        9.71        9.63      0.85 o
 -20   2   7        0.02        0.02      0.74 o
 -19   2   7        0.76        1.94      0.64 o
 -18   2   7       12.65       11.84      0.78 o
 -17   2   7        3.40        3.63      0.70 o
 -16   2   7        1.00        2.40      0.60 o
 -15   2   7        0.17        0.73      0.59 o
 -14   2   7        1.03        1.56      0.68 o
 -13   2   7        0.43        1.55      0.67 o
 -12   2   7      198.90      208.07      2.01 o
 -11   2   7       13.39       14.08      0.61 o
 -10   2   7      199.52      196.24      2.43 o
  -9   2   7       15.82       14.94      0.60 o
  -8   2   7     1632.90     1579.14     12.48 o
  -7   2   7      207.25      206.24      2.26 o
  -6   2   7      364.24      353.62      3.09 o
  -5   2   7        1.52        2.10      0.45 o
  -4   2   7        2.30        2.52      0.50 o
  -3   2   7       29.33       28.44      0.54 o
  -2   2   7        7.34        5.02      0.49 o
  -1   2   7        0.35        1.08      0.42 o
   0   2   7        3.49        2.86      0.41 o
   1   2   7        3.19        5.64      0.40 o
   2   2   7       57.45       56.64      0.58 o
   3   2   7        0.28        0.17      0.42 o
   4   2   7       33.10       37.51      0.48 o
   5   2   7       81.55       83.95      0.85 o
   6   2   7        1.57        2.04      0.37 o
   7   2   7       21.66       27.24      0.45 o
   8   2   7       14.49       16.50      0.41 o
   9   2   7        0.08        0.97      0.36 o
  10   2   7        0.92        1.74      0.38 o
  11   2   7      130.03      124.17      1.72 o
  12   2   7       93.04       95.03      0.93 o
  13   2   7      310.26      292.27      3.96 o
  14   2   7        1.08        0.89      0.38 o
  15   2   7      107.12      119.21      2.23 o
  16   2   7       44.46       45.15      0.88 o
  17   2   7       72.07       75.85      1.29 o
  18   2   7        5.17        4.74      0.46 o
  19   2   7        0.65        1.13      0.47 o
  20   2   7        0.01        0.61      0.48 o
  21   2   7        1.55        0.92      0.44 o
 -20   3   7        7.32        7.19      0.74 o
 -19   3   7        0.05       -0.07      0.70 o
 -18   3   7        1.68        2.14      0.59 o
 -17   3   7        0.21        0.98      0.60 o
 -16   3   7       46.31       47.69      1.18 o
 -15   3   7        6.01        6.58      0.65 o
 -14   3   7       16.18       15.23      0.58 o
 -13   3   7        0.61        1.31      0.52 o
 -12   3   7       17.28       16.12      0.56 o
 -11   3   7        5.30        6.58      0.71 o
 -10   3   7        0.61        0.90      0.57 o
  -9   3   7        0.27        0.84      0.56 o
  -8   3   7       54.91       55.28      1.30 o
  -7   3   7       29.27       31.13      0.79 o
  -6   3   7       21.63       18.25      0.60 o
  -5   3   7       86.66       82.30      0.69 o
  -4   3   7      424.79      430.71      4.72 o
  -3   3   7      403.93      412.11      6.10 o
  -2   3   7       18.87       18.16      0.61 o
  -1   3   7        0.14        0.32      0.49 o
   0   3   7        2.46        2.88      0.50 o
   1   3   7       40.45       48.93      0.62 o
   2   3   7        4.81        4.46      0.44 o
   3   3   7        0.74        1.43      0.49 o
   4   3   7        1.59        1.83      0.46 o
   5   3   7        4.52        5.06      0.44 o
   6   3   7        0.04        0.44      0.40 o
   7   3   7      116.78      106.65      1.18 o
   8   3   7        2.09        2.39      0.49 o
   9   3   7      111.57      105.66      1.94 o
  10   3   7       13.95        9.69      0.45 o
  11   3   7        6.56        5.92      0.44 o
  12   3   7        0.21        0.50      0.41 o
  13   3   7        1.24        1.00      0.41 o
  14   3   7        0.79        1.66      0.45 o
  15   3   7        7.56        8.95      0.47 o
  16   3   7       31.26       31.99      1.10 o
  17   3   7        0.02       -0.24      0.48 o
  18   3   7        2.69        3.18      0.48 o
  19   3   7       29.30       28.19      0.75 o
 -16   4   7        0.19        0.77      0.60 o
 -15   4   7        3.37        4.09      0.73 o
 -14   4   7        0.01        0.36      0.59 o
 -13   4   7        0.00       -0.34      0.63 o
 -12   4   7        3.89        7.10      0.66 o
 -11   4   7        0.34        0.32      0.65 o
 -10   4   7        5.20        5.97      0.73 o
  -9   4   7        1.15        0.98      0.64 o
  -8   4   7        2.17        2.74      0.70 o
  -7   4   7        5.72        5.20      0.67 o
  -6   4   7       55.67       53.16      1.31 o
  -5   4   7       11.27       11.86      0.66 o
  -4   4   7        5.33        5.39      0.54 o
  -3   4   7       32.03       31.26      0.69 o
  -2   4   7       50.18       48.14      0.65 o
  -1   4   7       16.99       15.76      0.61 o
   0   4   7       50.74       50.32      0.73 o
   1   4   7      301.72      306.87      4.55 o
   2   4   7       62.65       61.63      1.82 o
   3   4   7      158.87      165.48      2.07 o
   4   4   7       18.72       22.24      0.54 o
   5   4   7       25.16       26.75      0.86 o
   6   4   7       40.19       38.25      0.68 o
   7   4   7        0.06        1.03      0.51 o
   8   4   7        1.52        2.08      0.48 o
   9   4   7        0.02        0.93      0.52 o
  10   4   7        0.29        1.14      0.56 o
  11   4   7        1.83        2.18      0.53 o
  12   4   7        3.26        3.58      0.48 o
  13   4   7        8.10       10.03      0.54 o
  14   4   7        5.31        4.97      0.53 o
  15   4   7        1.78        1.83      0.54 o
  -9   5   7        0.29        1.22      0.60 o
  -8   5   7        1.16        1.75      0.64 o
  -7   5   7        0.07        0.53      0.56 o
  -6   5   7        0.47        0.45      0.63 o
  -5   5   7        1.22        2.08      0.65 o
  -4   5   7        0.00       -0.34      0.64 o
  -3   5   7        1.25        0.76      0.59 o
  -2   5   7        4.10        4.44      0.64 o
  -1   5   7        2.72        3.57      0.56 o
   0   5   7        4.88        6.17      0.71 o
   1   5   7       28.47       26.65      0.84 o
   2   5   7       61.53       60.77      1.91 o
   3   5   7        0.76        1.48      0.60 o
   4   5   7        0.06        0.61      0.50 o
   5   5   7       42.90       37.28      1.80 o
   6   5   7        2.91        2.27      0.61 o
   7   5   7       25.16       24.92      0.67 o
   8   5   7        0.74        1.09      0.58 o
 -23   0   8        0.35        0.87      1.00 o
 -22   0   8        0.68        0.80      0.90 o
 -21   0   8        0.41       -0.15      0.92 o
 -20   0   8        9.07       10.08      0.91 o
 -19   0   8       24.07       27.05      0.96 o
 -18   0   8       47.36       49.27      0.94 o
 -17   0   8      244.54      267.89      4.51 o
 -16   0   8     1709.57     1826.82     23.02 o
 -15   0   8      604.89      623.43     14.04 o
 -14   0   8      154.97      149.84      3.34 o
 -13   0   8        9.10        9.79      0.95 o
 -12   0   8       79.50       80.26      1.00 o
 -11   0   8       33.17       30.74      0.86 o
 -10   0   8       23.60       21.65      0.80 o
  -9   0   8       35.28       40.36      1.13 o
  -8   0   8       15.58       14.85      0.82 o
  -7   0   8       41.01       36.49      0.77 o
  -6   0   8       57.04       77.28      2.24 o
  -5   0   8       30.64       32.58      0.70 o
  -4   0   8        0.74        3.18      0.73 o
  -3   0   8       68.54       48.98      2.18 o
  -2   0   8      191.89      218.63      3.15 o
  -1   0   8       89.11       89.84      1.70 o
   0   0   8       13.07        5.84      0.48 o
   1   0   8       21.97       15.32      0.55 o
   2   0   8       14.91        9.76      0.57 o
   3   0   8        0.57        0.37      0.59 o
   4   0   8       59.12       57.08      0.75 o
   5   0   8      148.51      140.18      6.36 o
   6   0   8      268.61      265.20      1.95 o
   7   0   8     2825.34     2716.82     82.29 o
   8   0   8      803.08      796.86     11.60 o
   9   0   8      789.19      821.14     15.90 o
  10   0   8      283.98      294.11      6.51 o
  11   0   8       85.07       92.70      3.14 o
  12   0   8        0.00        1.03      0.91 o
  13   0   8        0.46        0.80      0.59 o
  14   0   8        7.45        9.21      0.56 o
  15   0   8        0.50        0.30      0.50 o
  16   0   8       13.56       14.46      0.59 o
  17   0   8       51.42       42.34      1.46 o
  18   0   8        0.05        0.45      0.62 o
  19   0   8        1.24        0.68      0.72 o
  20   0   8        2.46        1.68      0.67 o
  21   0   8       57.74       42.59      1.55 o
  22   0   8        3.99        1.89      0.80 o
 -23   1   8        0.15        0.48      0.73 o
 -22   1   8        9.89       10.67      0.82 o
 -21   1   8       85.00       90.88      1.55 o
 -20   1   8       61.72       61.65      2.39 o
 -19   1   8       86.31       94.24      2.27 o
 -18   1   8        0.78        2.19      0.68 o
 -17   1   8        1.54        2.07      0.65 o
 -16   1   8        3.16        3.95      0.53 o
 -15   1   8       34.82       34.66      0.73 o
 -14   1   8        0.09        0.17      0.50 o
 -13   1   8        1.10        0.65      0.54 o
 -12   1   8     1300.55     1309.41     19.39 o
 -11   1   8       59.24       57.26      0.91 o
 -10   1   8      483.45      475.13      5.20 o
  -9   1   8        0.01        0.18      0.45 o
  -8   1   8       15.75       18.24      0.44 o
  -7   1   8        0.64        0.49      0.40 o
  -6   1   8       13.48       17.71      0.48 o
  -5   1   8       54.88       56.29      0.93 o
  -4   1   8       11.82       11.30      0.48 o
  -3   1   8       15.33       17.72      0.56 o
  -2   1   8        6.31        4.51      0.41 o
  -1   1   8       12.48       10.20      0.46 o
   0   1   8       55.19       54.66      0.52 o
   1   1   8       90.96       93.17      0.98 o
   2   1   8      229.93      236.94      1.86 o
   3   1   8      342.07      342.14      2.26 o
   4   1   8      440.13      409.34      4.44 o
   5   1   8        0.20        0.56      0.38 o
   6   1   8      198.42      205.31      2.05 o
   7   1   8       43.20       48.89      0.65 o
   8   1   8       16.32       18.32      0.46 o
   9   1   8       58.85       60.20      0.62 o
  10   1   8        0.40        0.23      0.39 o
  11   1   8      550.69      581.42      6.74 o
  12   1   8        5.23        5.62      0.44 o
  13   1   8      492.82      479.08      8.34 o
  14   1   8       27.93       26.85      0.58 o
  15   1   8        0.19        0.03      0.41 o
  16   1   8        2.84        2.49      0.43 o
  17   1   8       48.59       37.26      1.24 o
  18   1   8        1.53        1.40      0.48 o
  19   1   8        1.46        2.94      0.47 o
  20   1   8        7.63        6.77      0.67 o
  21   1   8        5.89        6.61      0.53 o
 -21   2   8        1.56        1.65      0.66 o
 -20   2   8        0.03        0.36      0.63 o
 -19   2   8        0.95        1.97      0.75 o
 -18   2   8        0.44        1.00      0.65 o
 -17   2   8        1.99        1.20      0.64 o
 -16   2   8        2.89        4.18      0.62 o
 -15   2   8       18.97       17.24      0.72 o
 -14   2   8        0.61        0.77      0.53 o
 -13   2   8        0.81        0.70      0.70 o
 -12   2   8       25.52       30.07      0.56 o
 -11   2   8        1.40        0.94      0.63 o
 -10   2   8        3.17        3.86      0.54 o
  -9   2   8       81.63       83.75      1.15 o
  -8   2   8      889.59      882.88      7.76 o
  -7   2   8       39.22       39.78      0.62 o
  -6   2   8      368.31      360.52      3.74 o
  -5   2   8       39.16       37.09      0.58 o
  -4   2   8        0.91        1.59      0.50 o
  -3   2   8       17.67       17.47      0.53 o
  -2   2   8        3.63        3.53      0.46 o
  -1   2   8        6.38        8.72      0.48 o
   0   2   8      111.90      104.12      1.02 o
   1   2   8       48.47       47.79      0.69 o
   2   2   8        8.44        7.62      0.45 o
   3   2   8       22.91       27.38      0.46 o
   4   2   8       51.25       53.83      0.80 o
   5   2   8        6.86        9.42      0.43 o
   6   2   8        0.12        0.68      0.40 o
   7   2   8        5.32        5.98      0.40 o
   8   2   8       30.62       27.75      0.47 o
   9   2   8        8.32        4.51      0.42 o
  10   2   8       80.84       79.53      0.99 o
  11   2   8        0.25        0.37      0.38 o
  12   2   8        1.05        0.82      0.41 o
  13   2   8        5.84        2.13      0.39 o
  14   2   8        2.70        4.08      0.44 o
  15   2   8      115.80      114.43      2.98 o
  16   2   8       46.78       44.74      1.46 o
  17   2   8      137.53      146.46      3.20 o
  18   2   8        0.26        0.39      0.48 o
  19   2   8        1.46        1.67      0.39 o
  20   2   8        0.86        1.15      0.46 o
 -19   3   8        4.83        5.77      0.67 o
 -18   3   8        0.33        1.02      0.60 o
 -17   3   8        0.28        0.42      0.57 o
 -16   3   8        0.45       -0.02      0.68 o
 -15   3   8        4.18        4.01      0.55 o
 -14   3   8       52.46       48.98      0.80 o
 -13   3   8        4.27        7.15      0.63 o
 -12   3   8        0.86        0.86      0.52 o
 -11   3   8        3.35        3.66      0.54 o
 -10   3   8        6.20        6.55      0.69 o
  -9   3   8        1.16        2.09      0.59 o
  -8   3   8       61.41       62.89      0.71 o
  -7   3   8       10.55       10.89      0.66 o
  -6   3   8       91.96       94.08      1.30 o
  -5   3   8       52.27       53.76      0.78 o
  -4   3   8      434.42      466.48      1.23 o
  -3   3   8       13.97       13.17      0.84 o
  -2   3   8      290.92      283.78      3.79 o
  -1   3   8       74.24       74.62      0.70 o
   0   3   8        0.09        0.48      0.42 o
   1   3   8       20.85       21.19      0.48 o
   2   3   8        6.09        6.30      0.45 o
   3   3   8       20.22       19.20      0.57 o
   4   3   8       20.09       20.42      0.49 o
   5   3   8        2.28        1.99      0.44 o
   6   3   8        9.01        8.44      0.45 o
   7   3   8       39.62       35.87      0.66 o
   8   3   8       18.10       15.86      0.45 o
   9   3   8      111.29      105.27      1.48 o
  10   3   8        0.64        0.57      0.43 o
  11   3   8        0.42        1.10      0.44 o
  12   3   8        3.90        4.59      0.44 o
  13   3   8        0.22        0.93      0.45 o
  14   3   8       10.59       11.03      0.51 o
  15   3   8        3.22        2.51      0.46 o
  16   3   8        2.55        2.78      0.47 o
  17   3   8       53.57       47.60      2.41 o
  18   3   8        0.02       -0.05      0.81 o
 -15   4   8        1.82        2.56      0.64 o
 -14   4   8        0.52        1.38      0.67 o
 -13   4   8        0.88        2.69      0.80 o
 -12   4   8       17.15       24.07      0.88 o
 -11   4   8        0.52        0.51      0.68 o
 -10   4   8        0.65        0.75      0.74 o
  -9   4   8        6.87        9.15      0.69 o
  -8   4   8        3.02        5.45      0.71 o
  -7   4   8       28.88       31.10      1.36 o
  -6   4   8        3.50        3.18      0.56 o
  -5   4   8        9.99       12.24      0.64 o
  -4   4   8       17.70       17.65      0.78 o
  -3   4   8       48.50       48.87      0.72 o
  -2   4   8       81.13       80.57      1.78 o
  -1   4   8        3.13        4.04      0.59 o
   0   4   8       46.52       48.94      0.69 o
   1   4   8       35.38       34.05      0.67 o
   2   4   8       23.40       22.16      0.58 o
   3   4   8        0.97        1.78      0.48 o
   4   4   8       19.18       18.46      0.56 o
   5   4   8       26.77       29.46      1.12 o
   6   4   8        2.27        1.92      0.52 o
   7   4   8       18.94       18.19      0.53 o
   8   4   8        0.04        0.47      0.45 o
   9   4   8        0.00        0.34      0.46 o
  10   4   8        3.98        3.93      0.46 o
  11   4   8        0.37        0.53      0.51 o
  12   4   8        1.03        1.71      0.55 o
  13   4   8       10.54       11.25      0.65 o
  -6   5   8        2.77        2.46      0.68 o
  -5   5   8        1.85        2.41      0.62 o
  -4   5   8        0.08        0.30      0.66 o
  -3   5   8        1.14        1.61      0.58 o
  -2   5   8       14.66       14.95      0.87 o
  -1   5   8        0.42        0.83      0.66 o
   0   5   8       26.80       27.30      0.68 o
   1   5   8        1.62        1.76      0.65 o
   2   5   8        1.31        1.38      0.64 o
   3   5   8        0.96        0.86      0.65 o
   4   5   8        0.15        0.68      0.49 o
   5   5   8       20.57       17.53      0.66 o
 -22   1   9        0.00        0.90      0.72 o
 -21   1   9       62.40       66.03      2.14 o
 -20   1   9       33.18       31.64      1.21 o
 -19   1   9      125.96      126.77      1.13 o
 -18   1   9        2.44        2.57      0.62 o
 -17   1   9        3.34        3.53      0.60 o
 -16   1   9       76.96       78.83      1.66 o
 -15   1   9       64.03       63.38      0.97 o
 -14   1   9        1.11        2.14      0.50 o
 -13   1   9       15.78       16.28      0.48 o
 -12   1   9      349.12      354.72      3.62 o
 -11   1   9      160.19      169.40      1.57 o
 -10   1   9      203.55      202.25      2.24 o
  -9   1   9        4.39        4.17      0.49 o
  -8   1   9        2.99        3.52      0.46 o
  -7   1   9       33.92       34.96      0.56 o
  -6   1   9       35.43       36.88      0.59 o
  -5   1   9       15.36       12.45      0.75 o
  -4   1   9       15.84       17.41      0.48 o
  -3   1   9        0.03        0.50      0.45 o
  -2   1   9        0.80        1.45      0.42 o
  -1   1   9        1.58        3.85      0.90 o
   0   1   9       42.03       50.58      0.51 o
   1   1   9        7.73        7.60      0.42 o
   2   1   9      171.19      166.10      2.91 o
   3   1   9      297.05      295.63      1.81 o
   4   1   9      719.50      751.08      3.38 o
   5   1   9       64.02       68.44      0.92 o
   6   1   9        8.60        8.05      0.44 o
   7   1   9       76.46       85.12      0.55 o
   8   1   9      102.74      106.82      0.58 o
   9   1   9       82.99       85.36      1.08 o
  10   1   9        2.55        3.08      0.44 o
  11   1   9      228.62      238.38      2.71 o
  12   1   9       99.63      104.96      1.80 o
  13   1   9      123.74      131.10      2.31 o
  14   1   9        0.48        1.45      0.46 o
  15   1   9        4.51        5.74      0.41 o
  16   1   9       11.05       11.29      0.63 o
  17   1   9       15.43       12.23      0.54 o
  18   1   9        0.30        0.08      0.43 o
  19   1   9        3.41        1.62      0.54 o
  20   1   9        0.09        0.87      0.47 o
 -20   2   9        9.11       11.56      0.98 o
 -19   2   9        3.16        3.47      0.65 o
 -18   2   9        7.64        7.36      0.59 o
 -17   2   9        0.20        0.16      0.55 o
 -16   2   9        1.80        1.51      0.55 o
 -15   2   9        0.95        0.66      0.53 o
 -14   2   9        6.54        5.97      0.55 o
 -13   2   9        3.71        4.36      0.57 o
 -12   2   9       89.64       89.53      0.94 o
 -11   2   9      108.36      111.44      1.20 o
 -10   2   9      107.86      109.17      0.75 o
  -9   2   9        1.44        1.48      0.50 o
  -8   2   9      182.45      196.46      2.43 o
  -7   2   9       32.35       31.83      0.56 o
  -6   2   9      309.54      307.16      3.53 o
  -5   2   9       35.51       34.12      0.60 o
  -4   2   9        2.24        1.88      0.49 o
  -3   2   9       18.49       18.39      0.61 o
  -2   2   9      249.58      265.43      1.76 o
  -1   2   9      102.57       99.42      0.90 o
   0   2   9      546.18      569.41      9.42 o
   1   2   9       10.90       12.07      0.48 o
   2   2   9        0.23        0.06      0.37 o
   3   2   9       30.70       30.23      0.63 o
   4   2   9       13.49       11.74      0.41 o
   5   2   9        0.67        0.73      0.35 o
   6   2   9        0.90        0.85      0.39 o
   7   2   9        3.83        4.29      0.41 o
   8   2   9        0.03        0.55      0.41 o
   9   2   9       33.29       29.31      0.70 o
  10   2   9        4.22        4.48      0.41 o
  11   2   9       25.34       24.97      0.54 o
  12   2   9       58.74       53.65      0.76 o
  13   2   9      149.76      136.93      1.49 o
  14   2   9        3.75        3.62      0.44 o
  15   2   9       35.61       40.70      1.25 o
  16   2   9        8.41        7.73      0.45 o
  17   2   9       65.59       52.23      1.78 o
  18   2   9        0.85        1.23      0.43 o
  19   2   9        4.45        4.09      0.53 o
 -18   3   9        0.65        0.99      0.83 o
 -17   3   9       20.32       27.72      1.07 o
 -16   3   9       23.63       27.54      0.68 o
 -15   3   9       47.71       46.30      1.09 o
 -14   3   9        2.99        2.60      0.53 o
 -13   3   9        4.98        5.53      0.59 o
 -12   3   9        0.66        0.72      0.55 o
 -11   3   9        1.85        2.37      0.57 o
 -10   3   9        1.43        2.11      0.67 o
  -9   3   9       22.94       25.05      0.76 o
  -8   3   9       27.19       26.43      0.72 o
  -7   3   9       13.37       12.01      0.67 o
  -6   3   9      209.70      233.95      2.34 o
  -5   3   9       13.66       15.63      0.68 o
  -4   3   9        6.63        8.51      0.55 o
  -3   3   9       56.49       60.96      0.68 o
  -2   3   9      120.96      129.53      1.13 o
  -1   3   9       34.38       35.12      0.72 o
   0   3   9       24.42       21.83      0.49 o
   1   3   9        7.28        8.69      0.49 o
   2   3   9        1.82        2.28      0.48 o
   3   3   9       34.68       36.78      0.70 o
   4   3   9       11.79       12.42      0.54 o
   5   3   9        4.95        4.31      0.43 o
   6   3   9        0.04        0.16      0.45 o
   7   3   9       26.07       22.91      0.48 o
   8   3   9       51.71       49.86      0.68 o
   9   3   9       30.87       26.32      0.51 o
  10   3   9        4.06        3.50      0.45 o
  11   3   9        2.41        1.83      0.52 o
  12   3   9        7.68        7.70      0.46 o
  13   3   9        3.19        4.92      0.51 o
  14   3   9        1.31        2.38      0.46 o
  15   3   9        4.66        4.16      0.47 o
  16   3   9        5.88        5.40      0.49 o
 -13   4   9        6.06        8.32      0.72 o
 -12   4   9       37.56       46.46      1.19 o
 -11   4   9       14.95       16.07      0.92 o
 -10   4   9       22.90       27.33      0.94 o
  -9   4   9       17.84       23.31      1.37 o
  -8   4   9        6.44        6.35      0.73 o
  -7   4   9       23.26       24.09      0.80 o
  -6   4   9        3.89        3.26      0.56 o
  -5   4   9       12.24       12.18      0.63 o
  -4   4   9        0.21        0.62      0.57 o
  -3   4   9        0.79        0.61      0.65 o
  -2   4   9        2.82        2.90      0.60 o
  -1   4   9        4.07        3.62      0.52 o
   0   4   9        0.05        0.30      0.55 o
   1   4   9        5.90        6.07      0.62 o
   2   4   9       15.41       14.56      0.65 o
   3   4   9       18.65       15.60      0.59 o
   4   4   9       79.06       72.99      5.00 o
   5   4   9        7.90        6.71      0.53 o
   6   4   9       12.78       10.36      0.55 o
   7   4   9       19.96       20.58      0.51 o
   8   4   9        1.30        1.18      0.54 o
   9   4   9        1.45        1.40      0.54 o
  10   4   9        0.36        0.61      0.48 o
  11   4   9       12.93       14.42      0.92 o
  12   4   9        1.51        2.73      1.14 o
 -21   0  10       12.61       11.87      1.45 o
 -20   0  10        3.97        4.23      1.25 o
 -19   0  10      120.62      110.97     12.59 o
 -18   0  10        5.70        5.11      0.89 o
 -17   0  10      123.47      116.77     11.92 o
 -16   0  10       43.86       37.06      3.52 o
 -15   0  10      679.66      647.16     40.23 o
 -14   0  10      262.87      256.07     11.48 o
 -13   0  10        8.65        6.86      0.71 o
 -12   0  10        8.09        7.76      0.69 o
 -11   0  10        1.37        1.93      0.61 o
 -10   0  10        0.27        0.70      0.66 o
  -9   0  10       15.51       15.07      0.64 o
  -8   0  10       88.28       88.24      0.91 o
  -7   0  10        3.19        1.53      0.66 o
  -6   0  10       11.64        7.72      0.77 o
  -5   0  10        3.81        1.46      0.59 o
  -4   0  10        0.00        0.04      0.71 o
  -3   0  10       36.63       24.83      0.90 o
  -2   0  10       35.96       30.24      0.63 o
  -1   0  10       15.55       14.90      0.55 o
   0   0  10        6.08        5.80      0.57 o
   1   0  10       60.26       70.39      1.20 o
   2   0  10       17.20       17.56      0.57 o
   3   0  10       15.88       13.44      0.91 o
   4   0  10     1387.46     1375.79     15.22 o
   5   0  10        0.78        0.99      0.69 o
   6   0  10       14.49       13.31      0.80 o
   7   0  10      483.56      516.67      3.45 o
   8   0  10     1739.19     1854.39     25.45 o
   9   0  10      378.57      380.65      9.78 o
  10   0  10       82.61       85.82      5.04 o
  11   0  10       57.32       59.43      1.46 o
  12   0  10       11.91       14.22      0.73 o
  13   0  10       12.69       12.59      0.91 o
  14   0  10        1.88        0.98      0.69 o
  15   0  10       21.30       22.67      0.96 o
  16   0  10        0.01        0.28      0.55 o
  17   0  10        0.52        1.28      0.65 o
  18   0  10        0.79        1.67      0.68 o
  19   0  10        0.48        1.48      0.79 o
 -20   1  10        0.00        0.32      0.72 o
 -19   1  10       90.30       83.42      1.61 o
 -18   1  10       12.52       13.64      0.61 o
 -17   1  10        1.26        0.69      0.48 o
 -16   1  10       11.79       11.52      0.56 o
 -15   1  10       41.39       41.11      0.75 o
 -14   1  10        0.01        0.55      0.45 o
 -13   1  10        4.86        5.94      0.46 o
 -12   1  10        2.98        2.69      0.45 o
 -11   1  10       90.05       84.10      1.33 o
 -10   1  10      164.68      165.97      2.31 o
  -9   1  10        0.57        0.67      0.42 o
  -8   1  10        6.83        7.52      0.55 o
  -7   1  10        1.20        1.29      0.50 o
  -6   1  10        1.43        2.49      0.43 o
  -5   1  10       55.41       54.45      0.95 o
  -4   1  10       18.83       20.40      0.57 o
  -3   1  10       38.83       39.25      0.56 o
  -2   1  10       27.15       16.95      0.65 o
  -1   1  10       15.68       14.24      0.47 o
   0   1  10      311.48      279.14      2.05 o
   1   1  10       93.27       90.66      0.75 o
   2   1  10      155.63      155.40      2.12 o
   3   1  10       67.98       67.81      0.72 o
   4   1  10      938.82     1007.11      4.83 o
   5   1  10        1.08        1.36      0.41 o
   6   1  10       33.06       34.39      0.55 o
   7   1  10       57.62       56.21      0.51 o
   8   1  10      205.41      210.47      1.57 o
   9   1  10       17.62       17.51      0.52 o
  10   1  10       28.61       26.76      0.54 o
  11   1  10       39.24       40.65      0.56 o
  12   1  10       66.19       64.72      1.44 o
  13   1  10       82.45       79.13      2.10 o
  14   1  10        4.94        4.16      0.42 o
  15   1  10       12.60       12.62      0.47 o
  16   1  10        0.77        0.90      0.44 o
  17   1  10        2.69        3.68      0.46 o
  18   1  10        0.39        1.04      0.47 o
  19   1  10        1.88        3.72      0.54 o
 -19   2  10        8.69       10.07      0.58 o
 -18   2  10        5.14        5.53      0.61 o
 -17   2  10        1.13        1.38      0.58 o
 -16   2  10        0.00        0.04      0.57 o
 -15   2  10        1.78        3.16      0.49 o
 -14   2  10        1.78        2.15      0.55 o
 -13   2  10        2.95        3.69      0.50 o
 -12   2  10       19.68       20.68      0.50 o
 -11   2  10        1.28        1.60      0.53 o
 -10   2  10        0.02        0.54      0.52 o
  -9   2  10        8.84        9.46      0.51 o
  -8   2  10        3.52        3.43      0.50 o
  -7   2  10       26.71       25.12      0.51 o
  -6   2  10       55.40       53.56      0.70 o
  -5   2  10       10.98       11.59      0.51 o
  -4   2  10       79.93       84.63      0.88 o
  -3   2  10       23.79       24.15      0.58 o
  -2   2  10      188.45      197.55      4.24 o
  -1   2  10       42.35       46.06      0.68 o
   0   2  10      456.59      499.65      2.96 o
   1   2  10       55.16       54.57      0.77 o
   2   2  10       71.78       65.47      0.94 o
   3   2  10        0.33        0.57      0.38 o
   4   2  10       38.44       36.97      0.52 o
   5   2  10       21.15       22.18      0.44 o
   6   2  10       16.82       16.01      0.45 o
   7   2  10       11.92       12.34      0.42 o
   8   2  10        0.35        1.03      0.43 o
   9   2  10        0.00        0.45      0.48 o
  10   2  10        1.86        2.76      0.46 o
  11   2  10       26.16       25.88      0.53 o
  12   2  10        1.01        1.47      0.45 o
  13   2  10       13.29       14.05      0.55 o
  14   2  10        3.36        4.11      0.44 o
  15   2  10       17.88       12.03      0.51 o
  16   2  10       10.64        9.51      0.49 o
  17   2  10       16.15       12.89      0.84 o
 -16   3  10       10.14       11.81      0.63 o
 -15   3  10        6.70       10.74      0.69 o
 -14   3  10        0.54       -0.37      0.63 o
 -13   3  10        0.20        0.58      0.51 o
 -12   3  10        1.19        1.60      0.64 o
 -11   3  10        6.37        6.60      0.61 o
 -10   3  10        3.86        3.61      0.58 o
  -9   3  10        2.53        3.49      0.63 o
  -8   3  10        5.94        7.43      0.73 o
  -7   3  10        5.69        6.63      0.61 o
  -6   3  10      146.26      162.61      1.81 o
  -5   3  10       71.21       80.99      1.69 o
  -4   3  10      169.18      178.32      1.86 o
  -3   3  10       77.60       80.53      1.06 o
  -2   3  10        2.04        1.92      0.61 o
  -1   3  10        2.36        2.27      0.52 o
   0   3  10        2.02        2.14      0.45 o
   1   3  10       18.60       21.45      1.84 o
   2   3  10        6.69        7.39      0.53 o
   3   3  10        0.08        0.37      0.46 o
   4   3  10        4.91        6.60      0.58 o
   5   3  10        0.30        0.11      0.45 o
   6   3  10       33.32       32.39      0.73 o
   7   3  10       20.52       22.06      0.49 o
   8   3  10        0.59        2.29      0.47 o
   9   3  10        0.18        0.37      0.47 o
  10   3  10        1.70        3.93      0.50 o
  11   3  10        6.69        5.11      0.50 o
  12   3  10        0.65        0.70      0.48 o
  13   3  10        2.76        2.08      0.47 o
  14   3  10        1.53        1.12      0.53 o
 -11   4  10        1.17        1.57      0.83 o
 -10   4  10        2.95        3.58      0.94 o
  -9   4  10       21.65       24.27      1.01 o
  -8   4  10       10.19        9.08      0.65 o
  -7   4  10       15.59       13.15      0.61 o
  -6   4  10       13.21       12.21      0.58 o
  -5   4  10        5.24        6.90      0.64 o
  -4   4  10        2.52        2.04      0.58 o
  -3   4  10        1.25        1.07      0.62 o
  -2   4  10       26.10       30.67      1.27 o
  -1   4  10        0.79        0.45      0.57 o
   0   4  10        9.86        9.25      0.60 o
   1   4  10        1.40        1.54      0.62 o
   2   4  10        6.01        4.81      0.59 o
   3   4  10        0.00        0.77      0.56 o
   4   4  10        7.86        6.49      0.53 o
   5   4  10        4.46        3.48      0.59 o
   6   4  10        0.37        2.12      0.55 o
   7   4  10        0.26        0.99      0.64 o
   8   4  10       13.57       12.92      0.59 o
   9   4  10        2.35        1.96      0.57 o
 -19   1  11       73.50       62.34      1.60 o
 -18   1  11        0.25        0.84      0.55 o
 -17   1  11       14.40       14.49      0.53 o
 -16   1  11        1.04        1.66      0.56 o
 -15   1  11        0.47        0.11      0.52 o
 -14   1  11        0.32        0.52      0.48 o
 -13   1  11        8.35        9.77      0.48 o
 -12   1  11        1.39        2.18      0.45 o
 -11   1  11        4.67        3.98      0.57 o
 -10   1  11        0.22        0.78      0.52 o
  -9   1  11        1.13        1.90      0.50 o
  -8   1  11        2.62        2.99      0.51 o
  -7   1  11        0.19        0.30      0.47 o
  -6   1  11        9.59        8.46      0.52 o
  -5   1  11        5.70        4.59      0.55 o
  -4   1  11       11.14       10.63      0.56 o
  -3   1  11        5.23        4.69      0.47 o
  -2   1  11       36.52       28.46      0.65 o
  -1   1  11        1.81        1.32      0.44 o
   0   1  11       52.06       57.55      0.78 o
   1   1  11        0.30        0.65      0.38 o
   2   1  11       24.06       21.32      1.06 o
   3   1  11       24.55       24.21      0.70 o
   4   1  11      406.97      425.03      1.81 o
   5   1  11        1.23        0.80      0.40 o
   6   1  11       73.92       75.11      0.74 o
   7   1  11        0.37        0.92      0.37 o
   8   1  11       15.74       14.06      0.46 o
   9   1  11        0.94        0.92      0.46 o
  10   1  11        0.94        1.91      0.44 o
  11   1  11        9.62        9.91      0.43 o
  12   1  11       30.32       27.43      0.74 o
  13   1  11        7.16        5.89      0.45 o
  14   1  11        0.86        0.73      0.52 o
  15   1  11        0.41        0.20      0.42 o
  16   1  11        2.91        3.30      0.47 o
  17   1  11        2.36        2.94      0.54 o
 -17   2  11        0.02        0.66      0.56 o
 -16   2  11        1.29        2.10      0.58 o
 -15   2  11        8.66        9.59      0.57 o
 -14   2  11        1.26        1.57      0.58 o
 -13   2  11       26.15       30.51      0.59 o
 -12   2  11        2.40        3.64      0.61 o
 -11   2  11       18.08       19.03      0.62 o
 -10   2  11        2.79        3.30      0.49 o
  -9   2  11        6.30        6.54      0.50 o
  -8   2  11        3.74        4.02      0.52 o
  -7   2  11        2.43        2.18      0.50 o
  -6   2  11        0.49        0.55      0.50 o
  -5   2  11        8.54       10.79      0.58 o
  -4   2  11       54.37       50.36      2.99 o
  -3   2  11        4.29        4.60      0.56 o
  -2   2  11      116.22      113.33      1.29 o
  -1   2  11      118.23      120.10      1.47 o
   0   2  11      553.08      553.45      7.71 o
   1   2  11        9.86       10.76      0.50 o
   2   2  11        3.78        2.39      0.42 o
   3   2  11        4.21        3.99      0.51 o
   4   2  11       42.70       37.70      0.55 o
   5   2  11        0.62        1.04      0.41 o
   6   2  11        0.22        0.85      0.40 o
   7   2  11        3.16        4.03      0.41 o
   8   2  11        0.00        0.98      0.47 o
   9   2  11        0.31        0.70      0.46 o
  10   2  11       10.40       11.05      0.54 o
  11   2  11        1.28        2.69      0.42 o
  12   2  11        3.43        3.28      0.53 o
  13   2  11        1.43        3.13      0.54 o
  14   2  11        0.49        0.25      0.44 o
  15   2  11        0.70        1.18      0.46 o
 -14   3  11        2.33        2.39      0.60 o
 -13   3  11        5.05        4.92      0.64 o
 -12   3  11        0.09        0.60      0.78 o
 -11   3  11        0.03       -0.04      0.61 o
 -10   3  11        0.60        0.88      0.74 o
  -9   3  11       35.96       41.08      0.99 o
  -8   3  11       11.09       12.35      0.64 o
  -7   3  11       33.40       33.85      1.42 o
  -6   3  11        0.03        0.39      0.56 o
  -5   3  11       50.08       54.76      1.20 o
  -4   3  11       91.46       85.90      1.23 o
  -3   3  11       24.99       24.83      0.66 o
  -2   3  11        1.79        3.11      0.66 o
  -1   3  11        4.80        3.93      0.52 o
   0   3  11        0.19        0.70      0.64 o
   1   3  11        0.08        0.51      0.48 o
   2   3  11        4.72        4.07      0.52 o
   3   3  11        0.03        0.44      0.50 o
   4   3  11       25.83       23.89      0.60 o
   5   3  11        0.05        0.37      0.47 o
   6   3  11        4.19        4.29      0.49 o
   7   3  11        0.30        0.56      0.46 o
   8   3  11       42.11       39.59      0.98 o
   9   3  11        0.06        0.45      0.50 o
  10   3  11        8.79        6.92      0.50 o
  11   3  11        0.52        0.58      0.50 o
  12   3  11        0.38        0.67      0.44 o
  -7   4  11        9.63        8.97      0.72 o
  -6   4  11        3.68        2.59      0.62 o
  -5   4  11        0.04       -0.50      0.61 o
  -4   4  11        1.83        2.27      0.65 o
  -3   4  11       10.70       11.56      0.85 o
  -2   4  11       46.74       51.11      2.39 o
  -1   4  11        4.91        4.77      0.70 o
   0   4  11        4.62        5.79      0.72 o
   1   4  11        0.25        0.64      0.55 o
   2   4  11        1.20        2.03      0.66 o
   3   4  11        3.75        2.89      0.54 o
   4   4  11        1.18        0.77      0.51 o
   5   4  11        1.03        0.88      0.54 o
 -18   0  12       11.07        9.80      2.11 o
 -17   0  12        0.55        0.80      0.80 o
 -16   0  12       36.33       36.19      1.99 o
 -15   0  12        7.30        4.73      0.78 o
 -14   0  12        1.06        1.22      0.74 o
 -13   0  12       28.18       25.29      1.10 o
 -12   0  12        1.06        2.11      0.60 o
 -11   0  12        0.20        1.03      0.64 o
 -10   0  12        0.11        0.37      0.70 o
  -9   0  12       87.45       83.26      3.01 o
  -8   0  12        1.74        2.37      0.71 o
  -7   0  12       44.69       42.36      0.85 o
  -6   0  12      122.49      115.12      3.27 o
  -5   0  12      415.94      354.43     33.70 o
  -4   0  12       20.15       18.05      1.41 o
  -3   0  12      127.12      119.22      2.18 o
  -2   0  12        3.43        6.23      0.77 o
  -1   0  12       18.40       16.96      0.71 o
   0   0  12       17.74       16.60      0.63 o
   1   0  12       60.62       52.91      1.30 o
   2   0  12        0.11        0.60      0.67 o
   3   0  12       19.45       23.23      0.80 o
   4   0  12       37.18       38.35      0.70 o
   5   0  12        2.21        2.56      0.59 o
   6   0  12        1.96        2.64      0.70 o
   7   0  12       96.80       96.78      1.82 o
   8   0  12       17.29       17.12      0.96 o
   9   0  12        0.27        0.41      0.71 o
  10   0  12       15.92       13.42      0.69 o
  11   0  12        0.96        1.53      0.82 o
  12   0  12        7.16        8.16      0.90 o
  13   0  12        0.18        0.67      0.67 o
  14   0  12       25.76       30.29      2.15 o
  15   0  12       23.61       20.78      2.36 o
 -17   1  12        0.45        0.32      0.64 o
 -16   1  12        3.01        2.76      0.59 o
 -15   1  12       35.10       36.71      0.65 o
 -14   1  12        1.93        2.32      0.56 o
 -13   1  12        0.47        1.09      0.47 o
 -12   1  12        8.91        9.53      0.54 o
 -11   1  12       13.38       12.95      0.58 o
 -10   1  12        0.14        0.18      0.55 o
  -9   1  12       96.71       93.84      1.85 o
  -8   1  12       15.42       16.73      0.56 o
  -7   1  12       15.72       14.70      0.55 o
  -6   1  12        1.12        1.61      0.53 o
  -5   1  12       63.52       55.03      0.84 o
  -4   1  12        8.64        8.18      0.46 o
  -3   1  12        7.52        6.78      0.53 o
  -2   1  12      104.79       93.06      2.31 o
  -1   1  12       83.62       73.29      0.85 o
   0   1  12      178.12      168.03      2.34 o
   1   1  12       65.56       67.31      0.56 o
   2   1  12        4.85        4.17      0.44 o
   3   1  12       27.71       27.51      0.50 o
   4   1  12        6.77        8.22      0.50 o
   5   1  12        4.76        4.36      0.46 o
   6   1  12        8.36        8.82      0.43 o
   7   1  12       10.71       11.47      0.43 o
   8   1  12        0.18        0.16      0.41 o
   9   1  12        0.45        0.59      0.45 o
  10   1  12        1.04        1.47      0.42 o
  11   1  12       25.72       26.93      0.63 o
  12   1  12        1.28        1.30      0.48 o
  13   1  12        0.03        0.18      0.46 o
  14   1  12       12.30       14.78      0.76 o
  15   1  12        1.21        1.13      0.48 o
 -15   2  12       11.08       12.11      0.64 o
 -14   2  12        1.74        2.41      0.54 o
 -13   2  12        5.59        6.26      0.55 o
 -12   2  12       10.63       11.77      0.55 o
 -11   2  12       68.73       77.58      1.25 o
 -10   2  12        7.31        8.14      0.54 o
  -9   2  12       38.91       45.95      0.77 o
  -8   2  12        0.14        1.15      0.58 o
  -7   2  12        1.26        1.84      0.61 o
  -6   2  12        0.91        0.85      0.44 o
  -5   2  12       44.18       43.30      0.96 o
  -4   2  12        1.97        1.86      0.52 o
  -3   2  12       29.64       28.65      0.56 o
  -2   2  12        1.68        1.48      0.49 o
  -1   2  12        8.49       11.66      0.56 o
   0   2  12       11.13       12.22      0.51 o
   1   2  12        0.00        0.42      0.52 o
   2   2  12      124.17      122.37      1.89 o
   3   2  12        1.40        1.66      0.54 o
   4   2  12       69.57       68.33      1.43 o
   5   2  12        1.31        2.54      0.40 o
   6   2  12       21.64       23.60      0.52 o
   7   2  12        5.32        5.71      0.43 o
   8   2  12        3.25        2.55      0.42 o
   9   2  12        0.00        0.70      0.50 o
  10   2  12        1.16        2.88      0.45 o
  11   2  12        0.01        0.75      0.48 o
  12   2  12        4.57        4.84      0.50 o
  13   2  12        9.01       10.56      0.53 o
 -11   3  12        3.54        2.85      0.69 o
 -10   3  12        0.08       -0.20      0.81 o
  -9   3  12       26.79       27.87      0.82 o
  -8   3  12        5.18        5.43      0.65 o
  -7   3  12       23.97       26.85      0.75 o
  -6   3  12       41.54       38.35      0.68 o
  -5   3  12      254.43      255.74      5.22 o
  -4   3  12       61.95       57.64      1.05 o
  -3   3  12       19.13       17.54      1.17 o
  -2   3  12       13.19       14.89      0.82 o
  -1   3  12        0.60        1.57      0.54 o
   0   3  12        1.14        1.01      0.57 o
   1   3  12        0.05        1.00      0.57 o
   2   3  12       11.72       11.35      0.53 o
   3   3  12        3.85        2.50      0.51 o
   4   3  12       17.27       13.62      0.50 o
   5   3  12        3.11        2.59      0.50 o
   6   3  12        8.65        8.95      0.47 o
   7   3  12        0.00        0.82      0.54 o
   8   3  12       13.87       10.94      0.56 o
   9   3  12        0.82        0.54      0.48 o
 -15   1  13       46.70       42.79      2.55 o
 -14   1  13       19.84       22.64      0.80 o
 -13   1  13       57.17       59.51      2.27 o
 -12   1  13        3.29        3.31      0.52 o
 -11   1  13       15.57       16.63      0.57 o
 -10   1  13        0.10        0.15      0.54 o
  -9   1  13       68.61       64.21      2.10 o
  -8   1  13        0.00        0.86      0.49 o
  -7   1  13        7.07        7.39      0.56 o
  -6   1  13        3.89        4.52      0.60 o
  -5   1  13       29.01       24.00      0.55 o
  -4   1  13        0.70        0.82      0.51 o
  -3   1  13        1.99        2.51      0.59 o
  -2   1  13        4.65        4.38      0.51 o
  -1   1  13       54.90       51.34      1.89 o
   0   1  13       28.90       27.67      0.60 o
   1   1  13       28.18       32.73      0.88 o
   2   1  13        1.09        0.99      0.47 o
   3   1  13       25.94       25.40      0.62 o
   4   1  13        0.16        1.13      0.48 o
   5   1  13        0.45        0.42      0.51 o
   6   1  13        2.61        2.15      0.40 o
   7   1  13        5.65        6.39      0.47 o
   8   1  13       27.42       27.06      0.76 o
   9   1  13       12.31       12.84      0.65 o
  10   1  13       86.97       86.08      2.83 o
  11   1  13        2.77        3.55      0.56 o
  12   1  13        0.23        0.44      0.48 o
 -12   2  13        1.38        1.63      0.69 o
 -11   2  13       61.86       63.15      1.41 o
 -10   2  13        4.07        4.17      0.59 o
  -9   2  13       55.97       59.86      1.79 o
  -8   2  13        1.42        1.73      0.61 o
  -7   2  13        2.34        2.18      0.57 o
  -6   2  13        2.85        2.38      0.49 o
  -5   2  13        2.38        1.05      0.52 o
  -4   2  13        1.80        2.06      0.57 o
  -3   2  13        2.59        1.59      0.52 o
  -2   2  13        0.15        1.12      0.54 o
  -1   2  13       78.68       68.16      1.51 o
   0   2  13        0.53        0.01      0.54 o
   1   2  13       13.49       12.12      0.59 o
   2   2  13        3.61        3.92      0.49 o
   3   2  13        2.34        1.69      0.47 o
   4   2  13       15.08       13.06      0.51 o
   5   2  13        0.05       -0.25      0.54 o
   6   2  13        0.62        1.47      0.50 o
   7   2  13        0.03        0.45      0.49 o
   8   2  13        0.05        0.12      0.45 o
   9   2  13        0.82        0.58      0.47 o
  10   2  13        6.01        8.06      0.55 o
  -7   3  13       33.13       31.56      2.58 o
  -6   3  13       10.38       13.21      0.69 o
  -5   3  13        0.10        1.07      0.60 o
  -4   3  13        4.02        5.26      0.67 o
  -3   3  13        8.59        7.04      0.73 o
  -2   3  13       10.97        9.59      0.67 o
  -1   3  13        0.20        0.54      0.59 o
   0   3  13        0.00        0.74      0.59 o
   1   3  13        6.12        7.31      0.67 o
   2   3  13        0.00       -0.12      0.60 o
   3   3  13        0.13        0.34      0.50 o
   4   3  13        0.00        0.01      0.57 o
   5   3  13        4.41        4.47      0.91 o
 -12   0  14        0.98        0.20      0.81 o
 -11   0  14        3.85        4.02      0.71 o
 -10   0  14        1.85        1.21      0.71 o
  -9   0  14       48.63       34.65      1.95 o
  -8   0  14       18.21       14.89      0.93 o
  -7   0  14        0.10        0.30      0.88 o
  -6   0  14        5.58        6.44      0.88 o
  -5   0  14       74.99       58.19      1.27 o
  -4   0  14        8.40        9.48      0.78 o
  -3   0  14       40.46       35.73      2.03 o
  -2   0  14       12.14       12.08      0.89 o
  -1   0  14        1.27        1.33      0.86 o
   0   0  14        1.60        2.12      0.84 o
   1   0  14        7.72        9.65      0.77 o
   2   0  14        6.33        5.23      0.58 o
   3   0  14       16.95       17.65      0.67 o
   4   0  14      106.04      109.15      5.41 o
   5   0  14      220.70      220.76     10.47 o
   6   0  14       50.92       48.09      2.54 o
   7   0  14       34.40       38.38      1.59 o
   8   0  14        0.48        0.75      0.59 o
   9   0  14        0.00        0.40      0.70 o
  10   0  14        1.90        0.51      0.61 o
 -11   1  14        3.58        3.58      0.52 o
 -10   1  14        5.40        5.29      0.55 o
  -9   1  14       12.81       10.89      0.69 o
  -8   1  14        0.17        0.47      0.55 o
  -7   1  14       12.55       12.46      0.60 o
  -6   1  14        2.14        2.09      0.51 o
  -5   1  14       13.02        9.35      0.56 o
  -4   1  14        0.29        1.13      0.53 o
  -3   1  14        0.40        1.19      0.56 o
  -2   1  14        4.28        4.24      0.62 o
  -1   1  14        2.88        4.62      0.53 o
   0   1  14        0.36        0.42      0.50 o
   1   1  14       34.99       39.34      1.05 o
   2   1  14        6.23        5.66      0.45 o
   3   1  14        9.70       10.39      0.52 o
   4   1  14        1.32        1.41      0.42 o
   5   1  14        6.77        6.50      0.44 o
   6   1  14        0.16       -0.03      0.45 o
   7   1  14        3.05        3.27      0.48 o
   8   1  14       32.94       32.82      0.85 o
   9   1  14        3.10        4.71      0.78 o
  -8   2  14        1.08        0.83      0.63 o
  -7   2  14        0.08        0.15      0.62 o
  -6   2  14        0.06        0.23      0.57 o
  -5   2  14       11.11       10.96      0.53 o
  -4   2  14        2.68        3.43      0.53 o
  -3   2  14       16.58       17.07      0.57 o
  -2   2  14       28.78       31.87      0.84 o
  -1   2  14        4.95        6.93      0.67 o
   0   2  14        1.55        1.88      0.56 o
   1   2  14        6.01        7.89      0.61 o
   2   2  14        0.54        0.83      0.52 o
   3   2  14        4.35        3.56      0.54 o
   4   2  14        0.37        0.95      0.51 o
   5   2  14        7.51        6.26      0.51 o
   6   2  14       10.03       10.82      0.63 o
  -6   1  15        1.97        2.89      0.52 o
  -5   1  15        7.99        8.45      0.64 o
  -4   1  15        0.57        1.18      0.61 o
  -3   1  15        1.45        2.21      0.54 o
  -2   1  15        1.97        2.45      0.60 o
  -1   1  15        8.35        7.64      0.67 o
   0   1  15        0.00        0.53      0.56 o
   1   1  15       66.90       61.36      2.57 o
   2   1  15        0.00        0.56      0.50 o
   3   1  15        5.87        6.41      0.59 o
   4   1  15        0.19        0.21      0.61 o
 
